# Supplementary material for: Associations of alcohol with the human gut microbiome and prospective health outcomes in the FINRISK 2002 cohort
Source: Eur J Nutr. 2025 Apr 11;64(4):153. doi: 10.1007/s00394-025-03668-z (PMC11991935; doi:10.1007/s00394-025-03668-z)
Supplement: Supplementary file 1 — Supplementary Material 1 [file 394_2025_3668_MOESM1_ESM.xlsx]

## Sheet: Suppl. table 1
Supplemental table 1: Significant results for divergent species according to alcohol consumption in a fully adjusted model.
taxon	lfc_ALC.cbrt	se_ALC.cbrt	p_ALC.cbrt	q_ALC.cbrt	diff_ALC.cbrt	passed_ss_ALC.cbrt
Bacteroides_H cellulosilyticus	0.125383	0.0204918	1.0252e-09	1.52718e-08	TRUE	TRUE
Tidjanibacter inops_A	0.110393	0.026748	3.74281e-05	0.000213782	TRUE	TRUE
Parabacteroides_B_862066 distasonis	0.104533	0.0177235	3.95392e-09	5.36635e-08	TRUE	TRUE
Phascolarctobacterium_A faecium	0.101965	0.0257956	7.87136e-05	0.000399834	TRUE	TRUE
Erysipelatoclostridium spiroforme	0.100181	0.020226	7.59025e-07	6.52719e-06	TRUE	TRUE
Propionibacterium freudenreichii	0.099309	0.013237	1.09808e-13	2.94791e-12	TRUE	TRUE
Sutterella wadsworthensis_A_565869	0.0969555	0.0282755	0.000611709	0.00244985	TRUE	TRUE
Allobacillus sp007559425	0.0966484	0.0165865	6.05828e-09	8.04368e-08	TRUE	TRUE
Bilophila wadsworthia	0.0922909	0.0252444	0.000259356	0.00114925	TRUE	TRUE
Alistipes_A_871404 ihumii	0.0920606	0.0219798	2.86518e-05	0.000168666	TRUE	TRUE
Chryseobacterium gallinarum	0.0884927	0.0131422	2.60304e-11	5.04701e-10	TRUE	TRUE
Petrimonas sp012728465	0.0881183	0.0124955	3.52929e-12	8.13402e-11	TRUE	TRUE
Phocaeicola_A_858004 coprocola	0.0860076	0.0160798	9.30248e-08	9.71195e-07	TRUE	TRUE
Mediterraneibacter_A_155507 torques	0.0832592	0.0154231	7.07994e-08	7.72156e-07	TRUE	TRUE
Prevotella marshii	0.0784157	0.0136351	9.49164e-09	1.23341e-07	TRUE	TRUE
Bacteroides_H salyersiae	0.0783539	0.0137785	1.37938e-08	1.7193e-07	TRUE	TRUE
Faecalibacillus intestinalis	0.0782509	0.0169308	3.91304e-06	2.86214e-05	TRUE	TRUE
Flavonifractor plautii	0.0778988	0.0171793	5.92886e-06	4.09158e-05	TRUE	TRUE
Anaerostipes hadrus	0.0759209	0.0140203	6.45274e-08	7.10092e-07	TRUE	TRUE
Blautia_A_141781 wexlerae	0.0756569	0.0119677	2.84235e-10	4.69179e-09	TRUE	TRUE
Erysipelatoclostridium ramosum	0.0749778	0.0184815	5.06851e-05	0.000275164	TRUE	TRUE
Leuconostoc_B citreum_338201	0.0737944	0.0115872	2.96777e-10	4.86594e-09	TRUE	TRUE
Phocaeicola_A_858004 plebeius	0.0717376	0.0157332	5.26294e-06	3.69465e-05	TRUE	TRUE
Coprobacter fastidiosus	0.0691922	0.0132007	1.66662e-07	1.67554e-06	TRUE	TRUE
Parabacteroides_B_862066 johnsonii	0.0691354	0.0148416	3.28354e-06	2.44564e-05	TRUE	TRUE
Enterocloster sp000431375	0.0687517	0.013181	1.91246e-07	1.89925e-06	TRUE	TRUE
Prevotella stercorea	0.0683278	0.014889	4.57462e-06	3.287e-05	TRUE	TRUE
Ventrisoma faecale	0.0683249	0.0130591	1.75611e-07	1.75826e-06	TRUE	TRUE
Bacteroides_H ndongoniae	0.0679665	0.0134471	4.49358e-07	4.08097e-06	TRUE	TRUE
Prevotella baroniae	0.0676891	0.0143518	2.47626e-06	1.8964e-05	TRUE	TRUE
Alloprevotella tannerae	0.06694	0.0139348	1.60995e-06	1.27285e-05	TRUE	TRUE
Streptococcus hyovaginalis	0.066591	0.0124607	9.56901e-08	9.9477e-07	TRUE	TRUE
Lawsonibacter asaccharolyticus	0.066482	0.0129837	3.17897e-07	2.98701e-06	TRUE	TRUE
UBA11471 sp000434215	0.0661046	0.0177104	0.000192076	0.000898931	TRUE	TRUE
Bacteroides_H oleiciplenus	0.0658647	0.0135376	1.18269e-06	9.56724e-06	TRUE	TRUE
Phocaeicola_A_858004 coprophilus	0.0644754	0.0138918	3.56354e-06	2.6222e-05	TRUE	TRUE
Phocaeicola_A_858004 paurosaccharolyticus	0.0639896	0.0128032	6.02631e-07	5.29578e-06	TRUE	TRUE
51-20 sp001917175	0.0633813	0.0204182	0.00193181	0.00650058	TRUE	TRUE
Porphyromonas_A_859423 pasteri	0.0616586	0.0131891	3.03869e-06	2.28416e-05	TRUE	TRUE
Riemerella columbina	0.0608165	0.0129107	2.54808e-06	1.93924e-05	TRUE	TRUE
Cuneatibacter caecimuris	0.0607501	0.013148	3.94148e-06	2.87434e-05	TRUE	TRUE
Prevotella sp001553265	0.0602787	0.0138103	1.30229e-05	8.3504e-05	TRUE	TRUE
Dysosmobacter welbionis	0.0600241	0.0129733	3.82128e-06	2.80342e-05	TRUE	TRUE
Bacteroides_H uniformis	0.0595259	0.0165904	0.000336874	0.00144293	TRUE	TRUE
Bacteroides_H stercoris	0.0586312	0.0165023	0.000384971	0.00162713	TRUE	TRUE
Egerieousia sp900316795	0.0583502	0.014066	3.41686e-05	0.000198275	TRUE	TRUE
Tannerella forsythia	0.0581188	0.0144808	6.08371e-05	0.000319624	TRUE	TRUE
Bacteroides_H sp007896885	0.0574578	0.0117424	1.02888e-06	8.52051e-06	TRUE	TRUE
Gabonibacter massiliensis	0.0570717	0.015274	0.000188961	0.00088605	TRUE	TRUE
CAG-1031 sp000431215	0.0570386	0.014366	7.2922e-05	0.000372696	TRUE	TRUE
Bacteroides_H fluxus	0.0566801	0.0131082	1.5661e-05	9.81021e-05	TRUE	TRUE
Parabacteroides_B_862066 sp002159645	0.0562118	0.0137804	4.60151e-05	0.000254909	TRUE	TRUE
Bacteroides_H sp010500965	0.0561403	0.0117448	1.81252e-06	1.42838e-05	TRUE	TRUE
Desulfovibrio_R_446353 fairfieldensis	0.0560648	0.0131763	2.21098e-05	0.000132713	TRUE	TRUE
Bacteroides_H neonati	0.0559271	0.0118317	2.3518e-06	1.82395e-05	TRUE	TRUE
RF16 sp900320865	0.0556651	0.0113017	8.74805e-07	7.39498e-06	TRUE	TRUE
Parabacteroides_B_862122 pacaensis	0.0552817	0.0137013	5.56121e-05	0.000297288	TRUE	TRUE
Odoribacter laneus	0.0550396	0.0163843	0.000788284	0.00305679	TRUE	TRUE
Phocaeicola_A_858004 sp900066445	0.054992	0.0145585	0.00016063	0.000766442	TRUE	TRUE
CAG-41 sp001941225	0.0548752	0.0127778	1.79097e-05	0.000110488	TRUE	TRUE
Muribaculum gordoncarteri	0.0546631	0.0158062	0.000548788	0.00224571	TRUE	TRUE
Rikenella microfusus	0.0545961	0.0124905	1.26557e-05	8.15776e-05	TRUE	TRUE
Bacteroides_H fragilis	0.0538408	0.0162081	0.000901517	0.00343054	TRUE	TRUE
Porphyromonas_A_859424 sp001552775	0.0532271	0.0154685	0.000586081	0.00237698	TRUE	TRUE
Bacteroides_G luti	0.0529182	0.0116467	5.68513e-06	3.95692e-05	TRUE	TRUE
Alloprevotella sp003265305	0.0527367	0.0112126	2.64153e-06	1.99791e-05	TRUE	TRUE
Alistipes_A_871400 communis	0.0527164	0.0171965	0.00218595	0.0072166	TRUE	TRUE
Fibrobacter sp900143055	0.0526897	0.0117734	7.83669e-06	5.34777e-05	TRUE	TRUE
Alistipes_A_871400 excrementavium	0.0525928	0.0129321	4.84989e-05	0.00026447	TRUE	TRUE
UBA8914 sp009779135	0.0522716	0.0112587	3.53834e-06	2.61153e-05	TRUE	TRUE
Cryptobacteroides sp009774765	0.0522651	0.0143403	0.000271325	0.00119013	TRUE	TRUE
Alloprevotella sp900095835	0.052227	0.0114646	5.38743e-06	3.76043e-05	TRUE	TRUE
Alistipes_A_871400 putredinis	0.0522232	0.0195393	0.00755129	0.021627	TRUE	TRUE
Prevotella disiens	0.0521811	0.0125291	3.17671e-05	0.000185663	TRUE	TRUE
Adlercreutzia equolifaciens	0.052076	0.0189038	0.00589795	0.0174228	TRUE	TRUE
Bacteroides_H pyogenes_A	0.0513432	0.0124688	3.89734e-05	0.000221423	TRUE	TRUE
Phocaeicola_A_858004 salanitronis	0.0511838	0.0144112	0.000386828	0.00163216	TRUE	TRUE
OM05-12 sp003438995	0.0510936	0.0123598	3.6351e-05	0.000208467	TRUE	TRUE
Parabacteroides_B_862066 goldsteinii	0.0504672	0.015877	0.00149	0.00523751	TRUE	TRUE
Odoribacter massiliensis	0.0502031	0.0128558	9.56004e-05	0.000480559	TRUE	TRUE
Prevotella sp000758925	0.0497835	0.0128164	0.000104118	0.000519103	TRUE	TRUE
Dysgonomonas massiliensis	0.0495391	0.0117103	2.38097e-05	0.000142218	TRUE	TRUE
Parasutterella gallistercoris	0.0493705	0.0192949	0.010539	0.0284181	TRUE	TRUE
Acidaminococcus intestini	0.0488827	0.0194564	0.012027	0.0315257	TRUE	TRUE
Prevotella bivia	0.0488764	0.0127974	0.000135726	0.000659201	TRUE	TRUE
Barnesiella intestinihominis	0.0488268	0.0194475	0.0120846	0.0316428	TRUE	TRUE
Coprobacter secundus	0.0486357	0.0133248	0.000265275	0.00116769	TRUE	TRUE
Ruminococcus_B gnavus	0.0480433	0.0153935	0.00181397	0.00621532	TRUE	TRUE
Bacteroides_H ihuae	0.0479895	0.0112796	2.14036e-05	0.000128791	TRUE	TRUE
Anaerobutyricum hallii	0.0478136	0.0122982	0.000102628	0.000512722	TRUE	TRUE
Bacteroides_H massiliensis	0.047339	0.0137504	0.000581209	0.00236255	TRUE	TRUE
Prevotella sp000688375	0.0472515	0.014086	0.00080235	0.00310149	TRUE	TRUE
Prevotella sp004792655	0.047222	0.0117396	5.85705e-05	0.000310386	TRUE	TRUE
Prevotella pectinovora	0.0472202	0.01825	0.00970253	0.0265732	TRUE	TRUE
Prevotella buccalis	0.0470932	0.0122738	0.000126363	0.000617687	TRUE	TRUE
Phocaeicola_A_858004 vulgatus	0.0470269	0.0161834	0.00368044	0.0115273	TRUE	TRUE
Copromonas sp000435795	0.0468079	0.0105301	8.99847e-06	6.00895e-05	TRUE	TRUE
Bacteroides_H faecichinchillae	0.046788	0.0122576	0.000136913	0.000662335	TRUE	TRUE
UBA7173 sp002491305	0.0466732	0.0112548	3.43337e-05	0.000198291	TRUE	TRUE
Porphyromonas_A_859221 crevioricanis	0.0466686	0.0137452	0.000691796	0.00271919	TRUE	TRUE
Paramuribaculum intestinale	0.0465988	0.0112284	3.38726e-05	0.000197026	TRUE	TRUE
Prevotella salivae	0.0463137	0.0137443	0.000759289	0.00297171	TRUE	TRUE
Proteiniphilum saccharofermentans	0.0460826	0.0116322	7.92119e-05	0.000401482	TRUE	TRUE
Prevotella multiformis	0.0456563	0.0149797	0.00231855	0.00758263	TRUE	TRUE
Pontibacillus_A litoralis	0.0455555	0.0180846	0.0118072	0.0310494	TRUE	TRUE
Barnesiella viscericola	0.0451342	0.0118584	0.000143115	0.000689607	TRUE	TRUE
Alistipes_A_871400 sp002362235	0.0451223	0.0160676	0.00500301	0.015183	TRUE	TRUE
Mailhella massiliensis	0.0450248	0.0131528	0.000625195	0.00249567	TRUE	TRUE
Duncaniella sp001689575	0.044518	0.0126897	0.000455811	0.00188737	TRUE	TRUE
43-108 sp001915545	0.0443464	0.0120323	0.000230915	0.00105444	TRUE	TRUE
Amulumruptor caecigallinarius	0.0443315	0.011751	0.000163716	0.000779646	TRUE	TRUE
Mediterraneibacter_A_155507 faecis	0.0441549	0.0120143	0.000240492	0.00108277	TRUE	TRUE
Limenecus avicola	0.0440919	0.0105186	2.82207e-05	0.000166933	TRUE	TRUE
Clostridium_Q_134526 sp009911305	0.0438962	0.0151894	0.00387259	0.0120519	TRUE	TRUE
Nanogingivalis sp010014525	0.0437568	0.0117888	0.000211278	0.000981278	TRUE	TRUE
Merdivivens faecigallinarum	0.0437126	0.013492	0.00120482	0.00441287	TRUE	TRUE
Paraprevotella xylaniphila	0.0433157	0.0164945	0.00866758	0.0240351	TRUE	TRUE
Agathobacter rectalis	0.0432776	0.0169227	0.0105799	0.0284656	TRUE	TRUE
Blautia_A_141781 massiliensis	0.0432219	0.0112826	0.000129476	0.000630098	TRUE	TRUE
Bacteroides_H thetaiotaomicron	0.0431735	0.0138419	0.00182603	0.00623043	TRUE	TRUE
Porphyromonas_A_859426 sp001808555	0.0431185	0.0139382	0.00199322	0.00667046	TRUE	TRUE
Alloprevotella sp002933955	0.0430906	0.0117218	0.000239685	0.00108235	TRUE	TRUE
Mediterraneibacter_A_155507 massiliensis	0.043052	0.0108163	6.99545e-05	0.000360546	TRUE	TRUE
Prevotella lascolaii	0.0428557	0.0136883	0.00175464	0.00603745	TRUE	TRUE
Bacteroides_E coprosuis	0.0425005	0.0139925	0.00240167	0.00782304	TRUE	TRUE
UBA3263 sp001689615	0.0424127	0.0114509	0.000214974	0.000996551	TRUE	TRUE
An92 sp900199495	0.0423641	0.0111137	0.000139804	0.000674984	TRUE	TRUE
Prevotella rara	0.0423618	0.0166773	0.0111166	0.0295836	TRUE	TRUE
Fimicola cottocaccae	0.0422743	0.0104565	5.37199e-05	0.000290349	TRUE	TRUE
Actinomyces graevenitzii	0.042058	0.0132959	0.00157243	0.00549562	TRUE	TRUE
Neobittarella massiliensis	0.0419552	0.0119639	0.000458019	0.0018933	TRUE	TRUE
Fusicatenibacter saccharivorans	0.0419519	0.0117707	0.000368965	0.00156219	TRUE	TRUE
Hespellia stercorisuis	0.0416979	0.0106963	9.83066e-05	0.000493148	TRUE	TRUE
Lachnoclostridium_A_130679 sp003464085	0.0416814	0.0109148	0.000136037	0.000659404	TRUE	TRUE
Phocaeicola_A_858004 sp900291465	0.0412247	0.0138222	0.00287489	0.00921702	TRUE	TRUE
Holdemania massiliensis	0.0411682	0.0129238	0.00145552	0.00517115	TRUE	TRUE
Erysipelatoclostridium saccharogumia	0.041012	0.012874	0.00145451	0.00517115	TRUE	TRUE
Limisoma sp900548875	0.0409259	0.0117996	0.00052856	0.0021702	TRUE	TRUE
Enterococcus_B durans	0.0404092	0.0129239	0.00179297	0.00616065	TRUE	TRUE
Collinsella ihuae	0.0397489	0.0115535	0.000586704	0.00237698	TRUE	TRUE
Holdemania sp900120005	0.0397153	0.0110088	0.000312487	0.00135116	TRUE	TRUE
Beduini massiliensis	0.0395043	0.010258	0.000119407	0.000590508	TRUE	TRUE
CABJAA01 sp003150885	0.0394653	0.0162321	0.015084	0.038294	TRUE	TRUE
Hornefia sp000688015	0.0394313	0.012149	0.00118734	0.00435583	TRUE	TRUE
CAG-873 sp011959565	0.0392956	0.0128454	0.0022341	0.00734577	TRUE	TRUE
Bacteroides_H sp010501015	0.0392822	0.0110829	0.000398048	0.00167209	TRUE	TRUE
Turicimonas muris	0.0392139	0.0152145	0.00999741	0.0272586	TRUE	TRUE
Prevotella pallens	0.0391791	0.0137477	0.0043946	0.0134536	TRUE	TRUE
Cryptobacteroides pullicola	0.0391126	0.013565	0.00395392	0.0122737	TRUE	TRUE
Paraprevotella sp003477995	0.0387685	0.0124866	0.00191622	0.00648385	TRUE	TRUE
Porphyromonas_A_859426 somerae	0.0387111	0.014226	0.00653692	0.0191254	TRUE	TRUE
Enterococcus_E cecorum	0.0383769	0.0119861	0.00138231	0.00495886	TRUE	TRUE
Actinomyces dentalis	0.0383706	0.0123591	0.00192469	0.00649175	TRUE	TRUE
Scrofimicrobium canadense	0.0382848	0.0112279	0.000657456	0.00261165	TRUE	TRUE
UBA7173 sp900540205	0.0381423	0.0133967	0.00443337	0.0135215	TRUE	TRUE
Phocea massiliensis	0.0380761	0.0111295	0.000629212	0.00250761	TRUE	TRUE
Bariatricus comes	0.03796	0.0114224	0.000896905	0.0034251	TRUE	TRUE
Breznakia sp001695645	0.0376257	0.0116697	0.00127276	0.0046339	TRUE	TRUE
Eubacterium_I ramulus	0.0375382	0.0114279	0.00102854	0.00385979	TRUE	TRUE
Limimorpha sp001543395	0.0373987	0.0116652	0.001358	0.00490268	TRUE	TRUE
Petrimonas mucosa	0.0373643	0.0141698	0.00840407	0.023508	TRUE	TRUE
Alloprevotella timonensis	0.0372515	0.0157958	0.0184021	0.0452732	TRUE	TRUE
Enterocloster bolteae	0.0372133	0.0109612	0.000692319	0.00271919	TRUE	TRUE
CAG-485 sp002493045	0.0369729	0.0135524	0.00639558	0.0187343	TRUE	TRUE
Collinsella phocaeensis	0.0367835	0.0128963	0.00436551	0.0133814	TRUE	TRUE
Collinsella stercoris	0.0366428	0.0147359	0.0129391	0.0336278	TRUE	TRUE
Massilibacteroides vaginae	0.0365553	0.0106538	0.000607749	0.00244199	TRUE	TRUE
BX12 sp902363595	0.0365302	0.0103461	0.000418567	0.00174498	TRUE	TRUE
Massilimaliae timonensis	0.0363861	0.013803	0.00841611	0.023508	TRUE	TRUE
Faecimonas sp900554315	0.0363438	0.0138269	0.00860953	0.0239152	TRUE	TRUE
Enterococcus_G italicus	0.036276	0.0116182	0.00182374	0.00623043	TRUE	TRUE
UBA7173 sp004102805	0.036211	0.010992	0.000994583	0.00375543	TRUE	TRUE
Lachnoclostridium_B sp900066555	0.0357752	0.00971044	0.000232178	0.00105823	TRUE	TRUE
CAG-977 sp000434295	0.0356359	0.0140799	0.0114406	0.0302482	TRUE	TRUE
Dielma sp001305055	0.0355956	0.0116466	0.00225435	0.00740238	TRUE	TRUE
Anaerotignum lactatifermentans	0.0354573	0.012308	0.0039855	0.0123404	TRUE	TRUE
UBA9414 sp003458885	0.0353362	0.00954327	0.000215922	0.000998591	TRUE	TRUE
Roseburia intestinalis	0.035249	0.0142168	0.0131976	0.034227	TRUE	TRUE
Sodaliphilus pleomorphus	0.0351495	0.0133634	0.00856128	0.0238214	TRUE	TRUE
Macellibacteroides fermentans	0.0350916	0.0112669	0.0018557	0.00630524	TRUE	TRUE
Desulfovibrio_R_446353 desulfuricans_A_446137	0.0347758	0.0121074	0.00413617	0.0127584	TRUE	TRUE
Anaerotignum sp004557645	0.0345965	0.0108827	0.00148802	0.00523751	TRUE	TRUE
Blautia_A_141781 obeum	0.0344985	0.0104944	0.00101942	0.00383145	TRUE	TRUE
14-2 sp000403255	0.0344508	0.0107639	0.00138129	0.00495886	TRUE	TRUE
Agathobaculum sp900291975	0.0344316	0.0104705	0.00101538	0.00382216	TRUE	TRUE
Paramuribaculum sp900551515	0.0343973	0.0113909	0.00254473	0.00825602	TRUE	TRUE
CAG-485 sp002362485	0.0342671	0.0122572	0.00520209	0.0157481	TRUE	TRUE
Schaedlerella sp900066545	0.034026	0.00986066	0.000564432	0.00229818	TRUE	TRUE
Enterococcus_B faecium	0.0339503	0.0128376	0.00821306	0.0230966	TRUE	TRUE
H1 sp001653155	0.033804	0.0131896	0.0104188	0.0282499	TRUE	TRUE
Marseille-P3160 sp900162725	0.0335971	0.0108647	0.00200228	0.00668248	TRUE	TRUE
Enterocloster citroniae	0.0332365	0.0105972	0.00172209	0.00595901	TRUE	TRUE
Veillonella_A magna	0.033114	0.0100884	0.00103792	0.00388305	TRUE	TRUE
Alloprevotella sp003859795	0.0330058	0.0120638	0.0062568	0.0184161	TRUE	TRUE
Odoribacter splanchnicus	0.0326854	0.0133514	0.0144006	0.0367231	TRUE	TRUE
Blautia_A_141781 hydrogenotrophica	0.0324993	0.00993437	0.00107847	0.00401632	TRUE	TRUE
Clostridium_Q_135853 saccharolyticum_A	0.0324878	0.00946497	0.000603706	0.00243375	TRUE	TRUE
Agathobaculum butyriciproducens	0.0323809	0.0115992	0.00526651	0.0158581	TRUE	TRUE
Dysgonomonas sp010501095	0.0323401	0.0112302	0.00402404	0.012444	TRUE	TRUE
Schaedlerella glycyrrhizinilytica_A	0.0322203	0.00963786	0.000835428	0.00321917	TRUE	TRUE
Enterococcus_D gallinarum	0.0321664	0.0103097	0.00182097	0.00623043	TRUE	TRUE
Muribaculum intestinale	0.0320629	0.0135931	0.0183827	0.0452712	TRUE	TRUE
Bilifractor cellulosolvens	0.0320216	0.0102724	0.00183768	0.00625966	TRUE	TRUE
Enterocloster asparagiformis	0.0318574	0.0121504	0.00877414	0.024303	TRUE	TRUE
Duncaniella dubosii	0.0317463	0.0125526	0.011472	0.0302985	TRUE	TRUE
Clostridioides_A difficile	0.0316363	0.0114444	0.00572743	0.0170031	TRUE	TRUE
Evtepia gabavorous	0.0314473	0.0121902	0.00991994	0.0270963	TRUE	TRUE
Dysgonomonas sp001261735	0.0313432	0.0124761	0.0121128	0.0316488	TRUE	TRUE
Stoquefichus sp001244545	0.0313058	0.0117792	0.00789691	0.0224067	TRUE	TRUE
Neobacillus bataviensis_296437	0.0312452	0.0122164	0.0106187	0.0285331	TRUE	TRUE
Luxibacter massiliensis	0.0310823	0.00962261	0.00124648	0.0045518	TRUE	TRUE
Cryptobacteroides sp900546395	0.0307495	0.0110012	0.00521111	0.0157559	TRUE	TRUE
Oliverpabstia intestinalis	0.0305999	0.0112843	0.00671923	0.0196118	TRUE	TRUE
Hornefia butyriciproducens	0.0305424	0.0104451	0.00347255	0.0109365	TRUE	TRUE
Choladousia sp003612585	0.0305338	0.00931658	0.00105602	0.00393872	TRUE	TRUE
Longicatena caecimuris	0.0300765	0.010019	0.00269773	0.00869467	TRUE	TRUE
Dorea_A formicigenerans	0.0300716	0.00967988	0.0019045	0.00645311	TRUE	TRUE
Enterocloster sp000155435	0.0299738	0.011081	0.00685764	0.0199206	TRUE	TRUE
Ventrimonas sp003481825	0.0294195	0.00925907	0.00149648	0.00525273	TRUE	TRUE
Eubacterium_I sp900066595	0.028624	0.0109284	0.00884358	0.0244676	TRUE	TRUE
Limicola sp002160065	0.0283095	0.0109895	0.0100477	0.0273561	TRUE	TRUE
CAG-317 sp000433215	0.0280548	0.00927915	0.00251374	0.00816632	TRUE	TRUE
Faecalicoccus pleomorphus	0.0279192	0.012063	0.0206897	0.0497001	TRUE	TRUE
Clostridium_X cadaveris	0.0278859	0.0109001	0.0105799	0.0284656	TRUE	TRUE
Amedibacterium intestinale	0.0275547	0.0100923	0.00635374	0.0186341	TRUE	TRUE
Streptococcus halichoeri	0.0275158	0.0103075	0.0076267	0.0217918	TRUE	TRUE
Anaerotruncus colihominis	0.0271343	0.010504	0.00982012	0.0268651	TRUE	TRUE
UBA3402 sp003478355	0.0270178	0.00932595	0.00378536	0.0118256	TRUE	TRUE
Caccousia stercoris	0.0267572	0.0102941	0.00937347	0.0257876	TRUE	TRUE
Faecalimonas sp000209385	0.0265286	0.0113119	0.0190627	0.0464771	TRUE	TRUE
Paralachnospira sp902363445	0.0258166	0.00976237	0.0082106	0.0230966	TRUE	TRUE
Robinsoniella peoriensis	0.025772	0.00932532	0.00574009	0.0170182	TRUE	TRUE
14-2 sp000403845	0.0251961	0.010037	0.0120983	0.0316446	TRUE	TRUE
Faecalitalea cylindroides	0.0251906	0.00954252	0.00832411	0.0233745	TRUE	TRUE
Megasphaera_A_38692 hutchinsoni	0.0251062	0.0095186	0.00837969	0.0234922	TRUE	TRUE
Fimimorpha sp900045905	0.0246652	0.00997467	0.0134453	0.0347585	TRUE	TRUE
Anaerofilum faecale	0.0243254	0.0103982	0.0193608	0.0470914	TRUE	TRUE
Ventrimonas sp003611875	0.0242808	0.00935934	0.00951086	0.0261189	TRUE	TRUE
Sporofaciens sp000403455	0.024162	0.00875128	0.00578723	0.0171372	TRUE	TRUE
MD308 sp000403475	0.0241532	0.0103366	0.0195021	0.0473124	TRUE	TRUE
Anaeromassilibacillus sp001305115	0.0241362	0.00978584	0.0136842	0.035228	TRUE	TRUE
Mobiluncus curtisii	0.0240993	0.0103024	0.0193724	0.0470914	TRUE	TRUE
Lactonifactor longoviformis	0.0240809	0.00981913	0.0142275	0.0363196	TRUE	TRUE
S5-A14a sp000758905	0.0239188	0.00991802	0.0159224	0.0401015	TRUE	TRUE
Muricomes contortus_B	0.0235415	0.00963599	0.0146018	0.0371776	TRUE	TRUE
Mediterraneibacter_A_155590 butyricigenes	0.0225036	0.00932073	0.0158036	0.0398434	TRUE	TRUE
Peptostreptococcus anaerobius	0.0224623	0.00951626	0.018299	0.0451105	TRUE	TRUE
CAG-56 sp004793585	0.0223182	0.00942959	0.0179848	0.0444255	TRUE	TRUE
Papillibacter cinnamivorans	-0.0244802	0.0102651	0.0171337	0.0425383	TRUE	TRUE
Cryptobacteroides sp004552965	-0.0288352	0.0124749	0.0208541	0.0499966	TRUE	TRUE
Atlantibacter hermannii	-0.0289091	0.012365	0.0195783	0.0474502	TRUE	TRUE
YIM-78166 sp004522215	-0.0295088	0.0123076	0.0166648	0.0416975	TRUE	TRUE
Onthenecus sp900199405	-0.0307454	0.0130162	0.0182234	0.0449695	TRUE	TRUE
Sporobacter termitidis	-0.0313275	0.0103854	0.00257253	0.00833515	TRUE	TRUE
Limosilactobacillus antri	-0.0314314	0.0122146	0.0104363	0.0282661	TRUE	TRUE
Kluyvera cryocrescens	-0.0320332	0.0137956	0.0203589	0.0490985	TRUE	TRUE
Romboutsia_D lituseburensis	-0.0321289	0.0127479	0.0117683	0.0310139	TRUE	TRUE
Phil1 sp002069725	-0.0334927	0.0119809	0.00523899	0.0158206	TRUE	TRUE
Enterobacter_B_725000 lignolyticus	-0.0344878	0.0130776	0.00845029	0.0235663	TRUE	TRUE
Staphylococcus haemolyticus_318823	-0.0345161	0.0130052	0.00800131	0.0226766	TRUE	TRUE
Ruminococcus_C_58660 callidus	-0.0349327	0.0143694	0.015095	0.038294	TRUE	TRUE
Bifidobacterium thermophilum	-0.036343	0.0118344	0.00214707	0.00711708	TRUE	TRUE
Trabulsiella odontotermitis	-0.0365976	0.0126764	0.00395938	0.0122751	TRUE	TRUE
Fimenecus sp004555265	-0.0372821	0.014071	0.00808897	0.0228455	TRUE	TRUE
Pluralibacter gergoviae	-0.0388211	0.0130515	0.0029874	0.00954016	TRUE	TRUE
CAG-353 sp900066885	-0.0392241	0.0164303	0.0170143	0.0424142	TRUE	TRUE
Ruminococcus_E sp900314705	-0.0396497	0.0160948	0.0137974	0.0354437	TRUE	TRUE
CAG-873 sp004553485	-0.0396835	0.0148949	0.00774957	0.0220912	TRUE	TRUE
Klebsiella oxytoca	-0.0400346	0.0149792	0.00758131	0.0216875	TRUE	TRUE
Clostridium_T paraputrificum_208099	-0.0400468	0.0164983	0.0152692	0.0386957	TRUE	TRUE
Fimivivens sp900113995	-0.0411513	0.012946	0.00148983	0.00523751	TRUE	TRUE
SFLA01 sp004553575	-0.0416071	0.0164292	0.0113624	0.0301066	TRUE	TRUE
CAG-1024 sp004554165	-0.0418543	0.011119	0.00016929	0.000803058	TRUE	TRUE
Lactobacillus helveticus	-0.0422079	0.0143003	0.00320443	0.01018	TRUE	TRUE
Salmonella enterica_689645	-0.0422889	0.013479	0.00173317	0.00597836	TRUE	TRUE
RUG13615 sp902790905	-0.04282	0.0129646	0.000969661	0.003667	TRUE	TRUE
Citrobacter_A_692098 amalonaticus	-0.0431032	0.0142845	0.00258189	0.00835438	TRUE	TRUE
Eubacterium_F sp003491505	-0.0433748	0.0163095	0.00785469	0.0223128	TRUE	TRUE
CAG-238 sp900542245	-0.0435372	0.0119017	0.000257106	0.00114619	TRUE	TRUE
Bifidobacterium animalis	-0.0441857	0.0167004	0.00818143	0.0230799	TRUE	TRUE
Lactobacillus gasseri_329736	-0.0457104	0.0142757	0.00139808	0.00500807	TRUE	TRUE
UBA5905 sp002437905	-0.045749	0.0144707	0.00158114	0.00551819	TRUE	TRUE
Klebsiella aerogenes_724207	-0.0477848	0.0143627	0.000897284	0.0034251	TRUE	TRUE
UBA7741 sp900314495	-0.048346	0.0120966	6.64316e-05	0.000346779	TRUE	TRUE
Faecousia sp000434635	-0.049659	0.0162788	0.00229797	0.00753179	TRUE	TRUE
Citrobacter_A_692098 werkmanii	-0.0498162	0.0162549	0.00220249	0.00725158	TRUE	TRUE
CAG-127 sp900319515	-0.0506082	0.0192376	0.00855089	0.0238196	TRUE	TRUE
Ligilactobacillus salivarius	-0.0508079	0.0147835	0.000606132	0.00243951	TRUE	TRUE
UMGS872 sp900546275	-0.0510351	0.0186084	0.00612438	0.0180481	TRUE	TRUE
QAKW01 sp003343605	-0.0511178	0.0163054	0.00173502	0.00597836	TRUE	TRUE
Klebsiella ornithinolytica	-0.0515676	0.0143558	0.000337255	0.00144293	TRUE	TRUE
UBA644 sp002299265	-0.052276	0.0143167	0.000264154	0.00116485	TRUE	TRUE
CAG-605 sp000433475	-0.0524321	0.0158083	0.000919013	0.00349168	TRUE	TRUE
CAG-1000 sp902778125	-0.0540904	0.0125859	1.86964e-05	0.000114762	TRUE	TRUE
SFDB01 sp004558825	-0.0541484	0.016658	0.00116049	0.00428259	TRUE	TRUE
Lactobacillus kefiranofaciens	-0.0543607	0.012955	2.92854e-05	0.000171569	TRUE	TRUE
Streptococcus salivarius_347002	-0.0577443	0.0175906	0.00103643	0.00388305	TRUE	TRUE
Lactobacillus acidophilus	-0.0595333	0.0136334	1.44059e-05	9.18891e-05	TRUE	TRUE
CAG-302 sp000431795	-0.0596833	0.024773	0.0160349	0.0403433	TRUE	TRUE
Basfia_A_736263 bettyae	-0.0598545	0.0116457	3.3993e-07	3.16965e-06	TRUE	TRUE
Streptococcus mutans	-0.0601316	0.0119905	6.25099e-07	5.45399e-06	TRUE	TRUE
UBA6448 sp012799635	-0.0602522	0.0123497	1.17243e-06	9.54751e-06	TRUE	TRUE
Aggregatibacter aphrophilus	-0.0627218	0.0124423	5.17642e-07	4.59855e-06	TRUE	TRUE
SFEL01 sp004557245	-0.0628089	0.0163703	0.00012642	0.000617687	TRUE	TRUE
Haemophilus_D_734546 influenzae_F_734243	-0.0637104	0.0121854	1.95773e-07	1.92852e-06	TRUE	TRUE
Ruminococcus_F champanellensis	-0.0638962	0.0154827	3.74535e-05	0.000213782	TRUE	TRUE
Lactobacillus delbrueckii	-0.0652927	0.0176927	0.000229706	0.00105088	TRUE	TRUE
Cryptobacteroides sp900317925	-0.0661828	0.0122278	8.29084e-08	8.84477e-07	TRUE	TRUE
Yersinia enterocolitica	-0.0663867	0.012685	1.9458e-07	1.92453e-06	TRUE	TRUE
CAG-914 sp000437895	-0.0666692	0.0195771	0.000668091	0.00264101	TRUE	TRUE
Limosilactobacillus mucosae	-0.0675714	0.0152738	1.00088e-05	6.55534e-05	TRUE	TRUE
CAG-307 sp001916215	-0.069669	0.0202593	0.000597293	0.00241188	TRUE	TRUE
RUG472 sp902765005	-0.0696807	0.0136053	3.23508e-07	3.02808e-06	TRUE	TRUE
Bifidobacterium dentium	-0.0706379	0.0173436	4.72931e-05	0.000260219	TRUE	TRUE
CAG-349 sp003539515	-0.0709474	0.0226292	0.00172904	0.00597461	TRUE	TRUE
Haemophilus_D_734546 influenzae_F_734544	-0.071973	0.0124335	8.52628e-09	1.11389e-07	TRUE	TRUE
Intestinibacter bartlettii	-0.0731213	0.0179143	4.55004e-05	0.00025263	TRUE	TRUE
Bifidobacterium angulatum	-0.074155	0.0183726	5.52826e-05	0.000296825	TRUE	TRUE
Faecisoma sp000432255	-0.0743636	0.0171524	1.49099e-05	9.45705e-05	TRUE	TRUE
ER4 sp900317525	-0.0745345	0.0177943	2.86102e-05	0.000168666	TRUE	TRUE
Akkermansia muciniphila_D_776786	-0.0747421	0.0282651	0.00821571	0.0230966	TRUE	TRUE
CAG-710 sp000432595	-0.075635	0.0179594	2.60694e-05	0.000154957	TRUE	TRUE
Morganella morganii_731151	-0.0765326	0.0125568	1.80816e-09	2.55337e-08	TRUE	TRUE
Onthocola_B sp000437355	-0.0778251	0.0239887	0.00118747	0.00435583	TRUE	TRUE
CAG-345 sp000433315	-0.0797891	0.0206863	0.000117593	0.000582715	TRUE	TRUE
CAG-475 sp900548005	-0.0798939	0.0150704	1.29e-07	1.31861e-06	TRUE	TRUE
UBA1067 sp004551905	-0.0845336	0.0121345	1.12221e-11	2.30382e-10	TRUE	TRUE
CAG-273 sp003507395	-0.0850883	0.0221649	0.000125646	0.000616373	TRUE	TRUE
Haemophilus_A sputorum	-0.0856621	0.0144019	3.06603e-09	4.23182e-08	TRUE	TRUE
Haemophilus_D_735815 parainfluenzae_K_735050	-0.0881184	0.0180458	1.08957e-06	8.93226e-06	TRUE	TRUE
CAG-628 sp003524085	-0.0920409	0.0214672	1.86142e-05	0.000114546	TRUE	TRUE
Bifidobacterium adolescentis	-0.0920465	0.0233662	8.29808e-05	0.000418847	TRUE	TRUE
Limosilactobacillus gastricus	-0.0945643	0.0120812	5.93626e-14	1.68631e-12	TRUE	TRUE
Necropsobacter massiliensis	-0.0947694	0.0121925	1.87488e-14	5.89019e-13	TRUE	TRUE
Dialister invisus	-0.0985394	0.0323751	0.00235127	0.00766911	TRUE	TRUE
Lactobacillus amylolyticus	-0.0998581	0.0125192	2.57838e-14	7.58915e-13	TRUE	TRUE
CAG-533 sp000434495	-0.103339	0.0180501	1.11575e-08	1.43462e-07	TRUE	TRUE
Haemophilus_D_735815 parainfluenzae_K_735055	-0.103934	0.0189865	4.68644e-08	5.27603e-07	TRUE	TRUE
CAG-313 sp003539625	-0.104909	0.0228733	4.6763e-06	3.33422e-05	TRUE	TRUE
SFMI01 sp004556155	-0.105669	0.023799	9.23277e-06	6.12926e-05	TRUE	TRUE
Bifidobacterium bifidum	-0.106669	0.0233373	4.99393e-06	3.52606e-05	TRUE	TRUE
PeH17 sp000435055	-0.108351	0.0222527	1.16058e-06	9.4826e-06	TRUE	TRUE
RUG705 sp900551455	-0.112842	0.0176053	1.70632e-10	2.91506e-09	TRUE	TRUE
Cryptobacteroides sp900316045	-0.120017	0.0144169	3.07399e-16	1.29479e-14	TRUE	TRUE
Acinetobacter johnsonii	-0.143879	0.012038	2.46194e-27	1.00242e-24	TRUE	TRUE

## Sheet: Suppl. table 2
Supplemental table 2: Correlations of top 25 species contributing to beta diversity principal component 1 according to Kendall's tau
2	kendall	p
Bacteroides_H uniformis	0.449707	0
Scrofimicrobium canadense	0.418993	0
Bacteroides_H sp007896885	0.403927	0
Bacteroides_H fluxus	0.387288	0
Cryptobacteroides pullicola	0.378398	0
Bacteroides_H sp010501015	0.371564	0
Bacteroides_H sp010500965	0.369115	1.03997e-306
Bacteroides_G luti	0.346264	3.60353e-270
Bacteroides_H ihuae	0.341286	1.61129e-262
Paramuribaculum sp900551515	0.335205	2.5325e-253
Bacteroides_H salyersiae	0.333974	1.75353e-251
Bacteroides_H stercoris	0.310062	4.72144e-217
OM05-12 sp003438995	0.304091	7.4747e-209
Bacteroides_H faecichinchillae	0.297675	3.20291e-200
Allobacillus sp007559425	0.29242	2.75419e-193
Phocaeicola_A_858004 vulgatus	0.28687	4.25424e-186
Bacteroides_H reticulotermitis	0.283821	3.30717e-182
UBA3263 sp001689615	0.282319	2.63844e-180
Bacteroides_H oleiciplenus	0.280788	2.23696e-178
SFEL01 sp004557245	-0.280592	3.93685e-178
Bacteroides_H pyogenes_A	0.275789	3.73308e-172
Bacteroides_H thetaiotaomicron	0.273362	3.56895e-169
Phocaeicola_A_858004 plebeius	0.273137	6.71869e-169
Phocaeicola_A_858004 paurosaccharolyticus	0.27186	2.42286e-167
Dysgonomonas sp010501095	0.271057	2.28879e-166

## Sheet: Suppl. table 3
Supplemental table 3: KO-groups with significant differential associations with alcohol use
ID	KO	Coefficient	Std.error	T.value	P.value	Model.P.value	Q.value
K05593	K05593	0.043327	0.00667683	6.48916	9.56965e-11	1.11781e-18	1.96856e-07
K01216	K01216	0.0339174	0.0132488	2.56004	0.0104988	7.38664e-19	0.0261848
K00210	K00210	0.0323019	0.0129775	2.48907	0.012844	1.38763e-18	0.0299686
K00590	K00590	0.0321633	0.0129549	2.48271	0.0130753	8.19687e-19	0.0302285
K01771	K01771	0.0315436	0.0129388	2.4379	0.0148116	1.80819e-18	0.0328096
K16055	K16055	0.0306416	0.0103885	2.94956	0.0031988	9.87674e-17	0.0139948
K02852	K02852	0.030295	0.0103374	2.93061	0.00340009	7.54186e-16	0.0143269
K13002	K13002	0.0301988	0.0111361	2.7118	0.0067175	7.9537e-15	0.0200859
K01590	K01590	0.0301696	0.0118767	2.54023	0.0111114	2.35355e-23	0.0273882
K01730	K01730	0.0299442	0.0110624	2.70684	0.00681853	1.16027e-14	0.0202476
K01235	K01235	0.0298449	0.0109235	2.73218	0.00631633	5.70261e-15	0.0193859
K01183	K01183	0.029832	0.0107342	2.77914	0.005473	4.18502e-15	0.0180092
K00819	K00819	0.0294086	0.0100777	2.91818	0.00353832	1.17572e-14	0.0146104
K01470	K01470	0.0293899	0.00893122	3.29069	0.00100716	5.38585e-21	0.00700136
K00603	K00603	0.0292733	0.00918036	3.18869	0.00143905	1.66893e-19	0.00906391
K03741	K03741	0.0291166	0.010493	2.77486	0.00554552	6.65373e-15	0.0181266
K02000	K02000	0.029031	0.00903855	3.21191	0.0013279	1.50455e-17	0.00856993
K09680	K09680	0.0290283	0.010683	2.71725	0.00660813	3.38946e-15	0.0198573
K01492	K01492	0.0289325	0.00962964	3.00452	0.00267472	3.76606e-18	0.0128533
K09758	K09758	0.0289321	0.00954089	3.03243	0.00243985	4.49207e-18	0.0122336
K03430	K03430	0.0288784	0.00906582	3.18541	0.00145543	1.68233e-20	0.00909116
K01144	K01144	0.0288192	0.00960655	2.99995	0.00271511	4.12753e-18	0.0129545
K01573	K01573	0.0287025	0.00957529	2.99756	0.00273649	3.64243e-18	0.0129545
K00895	K00895	0.0286175	0.00909495	3.14653	0.00166308	7.28413e-20	0.00989647
K15515	K15515	0.0285104	0.0126759	2.24919	0.0245489	3.40749e-10	0.046117
K07248	K07248	0.0283125	0.0106637	2.65504	0.00795811	9.63423e-14	0.0222435
K09474	K09474	0.0282743	0.0107518	2.62971	0.00857495	4.24012e-14	0.0232024
K01023	K01023	0.028181	0.0107937	2.61088	0.0090611	2.71152e-14	0.0238425
K02614	K02614	0.0280811	0.00844647	3.3246	0.000892588	7.66181e-21	0.00645788
K03534	K03534	0.0280325	0.00942525	2.9742	0.00295327	4.13461e-17	0.0133784
K04041	K04041	0.0279848	0.00866452	3.22982	0.00124766	9.04932e-21	0.00816527
K01181	K01181	0.0278663	0.010365	2.68851	0.00720378	2.35838e-14	0.0208823
K05306	K05306	0.0278345	0.00873142	3.18785	0.00144323	6.92425e-19	0.00907127
K01192	K01192	0.0278138	0.00932569	2.98249	0.00287455	3.03133e-18	0.0133014
K01666	K01666	0.027785	0.0106477	2.60947	0.00909839	8.04456e-14	0.0239017
K02472	K02472	0.0276306	0.00883902	3.12598	0.00178352	2.67009e-18	0.01035
K03827	K03827	0.0276303	0.00860614	3.21054	0.00133426	2.63439e-20	0.00856993
K01791	K01791	0.0276034	0.00877639	3.14518	0.00167071	6.59447e-20	0.00992231
K01912	K01912	0.0275075	0.00836576	3.28811	0.00101641	1.47631e-20	0.0070172
K02217	K02217	0.0271718	0.0077404	3.51039	0.000451863	1.38017e-19	0.00416902
K01811	K01811	0.0270456	0.0104544	2.587	0.00971286	5.88113e-14	0.0249181
K09457	K09457	0.0270366	0.00889022	3.04116	0.00237035	2.31582e-20	0.0121942
K00634	K00634	0.0269418	0.00893788	3.01434	0.00258984	4.22727e-17	0.012562
K05989	K05989	0.0268202	0.0086226	3.11046	0.00187973	4.08253e-19	0.0106003
K06989	K06989	0.0267281	0.0093263	2.86589	0.00417786	7.99832e-15	0.0157731
K11645	K11645	0.0266516	0.00798803	3.33645	0.0008555	1.08416e-19	0.00632609
K06113	K06113	0.0265756	0.00874817	3.03784	0.00239654	9.84517e-18	0.0122336
K05946	K05946	0.0265074	0.00865599	3.06232	0.00220935	5.93598e-20	0.0116531
K16212	K16212	0.0264738	0.00865365	3.05927	0.00223193	7.15879e-19	0.0117476
K01709	K01709	0.0264618	0.008612	3.07267	0.00213433	5.18847e-19	0.0114475
K01551	K01551	0.0264609	0.00990577	2.67126	0.00758402	1.63401e-14	0.0216062
K15923	K15923	0.0264253	0.00930013	2.84139	0.00451212	9.37249e-19	0.0162253
K03814	K03814	0.0264031	0.00913777	2.88944	0.00387783	1.5771e-16	0.0151944
K01205	K01205	0.0263997	0.00872201	3.02679	0.00248577	9.84425e-19	0.0123087
K00986	K00986	0.0263977	0.00922376	2.86192	0.00423035	4.65542e-15	0.0158501
K00978	K00978	0.0263863	0.00859856	3.06869	0.00216289	5.32291e-19	0.011529
K00983	K00983	0.0263129	0.00858476	3.06507	0.0021892	5.86899e-18	0.0116078
K09011	K09011	0.026312	0.00869405	3.02644	0.00248866	9.42943e-20	0.0123087
K15532	K15532	0.0263019	0.00919813	2.85948	0.004263	4.78228e-15	0.0158844
K01433	K01433	0.0262956	0.0102676	2.56102	0.010469	2.95527e-13	0.0261796
K12524	K12524	0.0261693	0.00913241	2.86554	0.00418246	1.90334e-16	0.0157731
K00174	K00174	0.0259905	0.00817994	3.17735	0.00149642	7.17802e-20	0.00925146
K01599	K01599	0.0259281	0.00866885	2.99095	0.00279625	7.02532e-17	0.0130992
K00848	K00848	0.0258399	0.00837594	3.08502	0.00204783	1.44514e-17	0.0112333
K01960	K01960	0.025838	0.00862064	2.99723	0.00273946	3.25205e-19	0.0129545
K01185	K01185	0.0257077	0.0100151	2.5669	0.0102935	1.29548e-06	0.0258579
K15635	K15635	0.02569	0.00847218	3.03228	0.00244105	6.57525e-18	0.0122336
K07304	K07304	0.0256571	0.00966099	2.65574	0.00794146	1.13947e-13	0.0222435
K01629	K01629	0.0256514	0.00897104	2.85936	0.00426463	1.57145e-14	0.0158844
K01961	K01961	0.0255893	0.00832826	3.07259	0.00213489	1.10569e-18	0.0114475
K00901	K00901	0.025573	0.00842897	3.03395	0.00242763	9.0421e-17	0.0122336
K07271	K07271	0.0255679	0.00819116	3.1214	0.00181139	6.95383e-21	0.0104095
K13378	K13378	0.025477	0.00856226	2.9755	0.00294077	1.06091e-18	0.0133784
K02169	K02169	0.0254239	0.00963206	2.63951	0.00833154	7.28908e-13	0.022789
K02377	K02377	0.0253515	0.00889338	2.8506	0.00438363	9.40903e-16	0.0160836
K00179	K00179	0.0252993	0.00782315	3.2339	0.00122999	1.96744e-20	0.00808471
K02230	K02230	0.025203	0.00866833	2.90748	0.00366145	4.59056e-17	0.0148876
K00176	K00176	0.0251256	0.00762798	3.29387	0.000995878	3.99354e-20	0.00693895
K01813	K01813	0.0250433	0.00912965	2.74307	0.00611096	1.11356e-13	0.01909
K02118	K02118	0.0250367	0.00793282	3.15609	0.00160963	1.06364e-18	0.00969311
K02124	K02124	0.0250351	0.00794393	3.15148	0.00163521	1.18417e-18	0.00976915
K01654	K01654	0.0250167	0.00852875	2.93323	0.00337164	1.37526e-15	0.0142468
K01284	K01284	0.0249708	0.00849034	2.94109	0.00328741	2.07167e-18	0.0141014
K08679	K08679	0.024904	0.0101986	2.44191	0.0146485	2.00827e-13	0.0325437
K00175	K00175	0.0249031	0.00797043	3.12443	0.0017929	2.4165e-19	0.0103624
K01572	K01572	0.0248812	0.00818908	3.03834	0.00239262	2.77069e-19	0.0122336
K03394	K03394	0.0248809	0.00837535	2.97072	0.00298681	4.81016e-17	0.0133896
K01241	K01241	0.024845	0.00873999	2.84268	0.00449388	2.58187e-15	0.016179
K00860	K00860	0.0248281	0.00869634	2.855	0.00432348	2.44458e-15	0.0159302
K00956	K00956	0.0248015	0.0087122	2.84675	0.00443693	2.68968e-15	0.0160999
K00640	K00640	0.0247855	0.00818479	3.02824	0.00247389	7.68213e-19	0.0123087
K12343	K12343	0.0247455	0.00844917	2.92875	0.00342051	1.33842e-19	0.0143728
K02361	K02361	0.0247423	0.00869064	2.84701	0.00443332	2.53314e-15	0.0160999
K01815	K01815	0.0247236	0.00775848	3.18666	0.00144919	7.3295e-18	0.00907927
K11527	K11527	0.0247	0.00843258	2.92911	0.00341648	5.99745e-19	0.0143728
K01155	K01155	0.0245829	0.00882847	2.7845	0.00538359	6.84187e-16	0.017801
K05970	K05970	0.0245816	0.00844993	2.90909	0.00364272	6.5852e-18	0.0148515
K01625	K01625	0.024581	0.00827102	2.97195	0.00297496	7.25061e-17	0.0133896
K13043	K13043	0.0245498	0.00842257	2.91477	0.00357721	1.5876e-19	0.0146836
K01201	K01201	0.0245164	0.00829353	2.95609	0.00313196	5.22741e-23	0.0138431
K00177	K00177	0.0245102	0.00769216	3.18639	0.00145052	5.65491e-20	0.00907927
K03771	K03771	0.0244924	0.00864926	2.83174	0.0046503	8.50174e-16	0.016311
K01686	K01686	0.0243407	0.00819242	2.97113	0.0029829	4.61592e-17	0.0133896
K00929	K00929	0.024295	0.00804763	3.0189	0.00255123	8.15276e-19	0.012475
K04518	K04518	0.0242669	0.00767325	3.16254	0.00157447	2.2037e-20	0.0095931
K03773	K03773	0.0242525	0.00844315	2.87245	0.00409222	2.67299e-15	0.0156678
K04940	K04940	0.0242506	0.0105123	2.30688	0.0211072	9.92316e-08	0.0414586
K00351	K00351	0.0242262	0.00834469	2.90319	0.00371194	7.97232e-19	0.0149251
K00350	K00350	0.0242137	0.00834325	2.90219	0.00372378	8.02069e-19	0.0149397
K07444	K07444	0.0242053	0.00827794	2.92407	0.00347219	7.23295e-20	0.0145009
K02117	K02117	0.0241916	0.00785008	3.0817	0.00207073	1.38273e-18	0.0113383
K00647	K00647	0.0241629	0.00899798	2.68537	0.00727166	2.57167e-15	0.0210341
K12553	K12553	0.0241449	0.00775638	3.11291	0.00186425	2.04532e-19	0.0105643
K03340	K03340	0.0241338	0.00801543	3.01092	0.00261916	1.90372e-17	0.0126432
K07405	K07405	0.0241259	0.00858283	2.81095	0.004961	6.87784e-15	0.0169637
K01719	K01719	0.0240975	0.00848793	2.83903	0.0045455	5.94411e-15	0.0162487
K02123	K02123	0.0240906	0.00802854	3.00062	0.00270922	1.71831e-17	0.0129536
K01895	K01895	0.0240729	0.00785719	3.0638	0.00219849	3.54559e-18	0.0116366
K11065	K11065	0.0240727	0.00788743	3.05204	0.0022863	2.97013e-19	0.0118927
K02121	K02121	0.02407	0.00784148	3.06957	0.00215654	1.10833e-18	0.0115155
K01206	K01206	0.024058	0.00828755	2.90291	0.00371519	6.12242e-19	0.0149251
K11072	K11072	0.0238935	0.00809691	2.95094	0.00318454	1.09617e-18	0.0139851
K01119	K01119	0.0238427	0.00800624	2.97801	0.00291683	1.12868e-16	0.0133784
K10206	K10206	0.0238301	0.00782155	3.04672	0.00232702	3.91886e-19	0.0120216
K00874	K00874	0.0238151	0.00808102	2.94704	0.00322485	7.05899e-17	0.0139948
K01818	K01818	0.0237892	0.00862488	2.75821	0.0058356	6.63396e-15	0.0185829
K03655	K03655	0.0237043	0.00807701	2.93478	0.00335483	1.00894e-19	0.0142458
K00018	K00018	0.0237006	0.00792366	2.99111	0.00279479	5.42202e-20	0.0130992
K02224	K02224	0.0236958	0.00800206	2.96121	0.00308044	4.64487e-17	0.0137075
K15987	K15987	0.0236843	0.00782538	3.0266	0.00248726	1.04455e-19	0.0123087
K04720	K04720	0.0236431	0.00805234	2.93618	0.00333978	2.18816e-17	0.0142427
K00526	K00526	0.0236353	0.00834062	2.83376	0.00462096	9.54931e-20	0.0163099
K02523	K02523	0.0235876	0.0082571	2.85664	0.00430128	1.28388e-16	0.0159302
K03818	K03818	0.0235753	0.0096142	2.45214	0.014239	1.17973e-10	0.0320338
K15460	K15460	0.0235599	0.00797045	2.9559	0.00313386	1.96638e-18	0.0138431
K01914	K01914	0.0235445	0.00791157	2.97596	0.00293642	2.44642e-17	0.0133784
K00788	K00788	0.0235384	0.00797465	2.95166	0.00317718	7.36734e-18	0.0139731
K07106	K07106	0.0235219	0.00793275	2.96517	0.00304116	3.52873e-18	0.013613
K02190	K02190	0.0234765	0.00800146	2.93403	0.00336292	1.40202e-17	0.0142468
K00432	K00432	0.0234547	0.00803115	2.92047	0.00351253	1.70539e-17	0.0145662
K02188	K02188	0.0234278	0.00796654	2.94078	0.00329068	4.9945e-17	0.0141014
K00657	K00657	0.0234268	0.00811599	2.8865	0.00391421	4.43757e-18	0.0152903
K15913	K15913	0.0233886	0.00769376	3.03995	0.00237991	2.66221e-19	0.0122112
K13821	K13821	0.0233871	0.00952433	2.45551	0.0141062	9.20167e-11	0.0318313
K02232	K02232	0.0233516	0.00794296	2.93992	0.00329984	5.65618e-17	0.0141014
K03473	K03473	0.0232899	0.00821889	2.83371	0.00462175	4.89743e-18	0.0163099
K02474	K02474	0.0232868	0.00767761	3.03308	0.00243458	1.91949e-15	0.0122336
K06177	K06177	0.0232694	0.00882501	2.63676	0.00839925	4.88143e-18	0.0229119
K11755	K11755	0.0232445	0.0077177	3.01184	0.00261121	4.52198e-18	0.0126432
K00684	K00684	0.023242	0.00948597	2.45014	0.014318	8.99773e-11	0.0321408
K00864	K00864	0.0232063	0.0082436	2.81506	0.00489809	1.46849e-13	0.0168693
K12251	K12251	0.0231434	0.00822459	2.81393	0.00491541	1.61633e-16	0.0168904
K00180	K00180	0.0231391	0.00751513	3.079	0.00208958	1.37539e-19	0.0113795
K03783	K03783	0.0231217	0.00747327	3.09392	0.00198753	4.35736e-20	0.0109623
K03775	K03775	0.0230815	0.00812857	2.83956	0.00453802	4.09942e-17	0.0162487
K00748	K00748	0.0230719	0.00793819	2.90645	0.00367354	2.70538e-17	0.0148908
K00259	K00259	0.0230454	0.00793595	2.90392	0.00370325	1.91251e-19	0.0149251
K04084	K04084	0.0230428	0.00815794	2.82458	0.00475523	3.69397e-17	0.0166048
K01745	K01745	0.0230293	0.0078211	2.94451	0.00325139	2.23587e-18	0.0140536
K01438	K01438	0.0230157	0.00815444	2.82248	0.00478646	1.25061e-17	0.016656
K01843	K01843	0.0230117	0.00806035	2.85493	0.00432443	1.52151e-18	0.0159302
K04516	K04516	0.0230046	0.00785612	2.92824	0.0034261	2.88696e-19	0.0143763
K00971	K00971	0.0229871	0.00810995	2.83443	0.00461129	5.23312e-17	0.0163099
K01057	K01057	0.0229783	0.00848101	2.70938	0.00676651	7.62474e-19	0.0201526
K00067	K00067	0.0229711	0.00771543	2.97729	0.0029237	1.11534e-19	0.0133784
K00950	K00950	0.0229527	0.00809994	2.83368	0.00462214	2.5872e-17	0.0163099
K01737	K01737	0.0229405	0.00772048	2.97139	0.00298035	1.9384e-16	0.0133896
K00940	K00940	0.0228856	0.00807163	2.83531	0.00459864	1.44044e-16	0.0163033
K01533	K01533	0.0228838	0.00743662	3.07718	0.00210237	2.63408e-18	0.0113833
K01051	K01051	0.0228158	0.00910281	2.50646	0.01223	9.27551e-13	0.0291103
K00346	K00346	0.0228158	0.00810668	2.81444	0.0049076	2.04881e-18	0.0168828
K01468	K01468	0.0228094	0.00788098	2.89424	0.0038192	4.1206e-18	0.0151685
K00348	K00348	0.0227929	0.00809436	2.8159	0.00488538	1.95359e-18	0.0168448
K01712	K01712	0.0227776	0.00783194	2.9083	0.00365191	4.18511e-18	0.0148688
K14742	K14742	0.0227188	0.00783796	2.89856	0.00376702	2.22756e-17	0.0150531
K00812	K00812	0.0226984	0.0078173	2.90361	0.00370699	1.31915e-17	0.0149251
K00349	K00349	0.0226861	0.00808352	2.80646	0.00503062	2.27756e-18	0.0170532
K05592	K05592	0.0226774	0.00758756	2.98876	0.00281635	4.638e-18	0.0131328
K00757	K00757	0.0226735	0.00775663	2.92312	0.00348285	2.03563e-17	0.0145015
K00347	K00347	0.022648	0.00808331	2.80182	0.0051034	2.2807e-18	0.0172612
K01186	K01186	0.0226265	0.0087186	2.5952	0.00948455	2.17571e-19	0.0244991
K01425	K01425	0.0225574	0.00783977	2.87731	0.00402982	4.05267e-16	0.0154878
K01610	K01610	0.0225521	0.00783074	2.87994	0.00399642	1.1576e-17	0.015458
K00024	K00024	0.0224583	0.00786299	2.85621	0.00430712	3.63852e-18	0.0159302
K01246	K01246	0.0223446	0.00759564	2.94176	0.00328026	4.85151e-18	0.0141014
K03169	K03169	0.0223232	0.00743008	3.00444	0.00267547	1.2736e-18	0.0128533
K01546	K01546	0.0222876	0.00792494	2.81233	0.00493984	2.51164e-16	0.0169358
K03787	K03787	0.0222638	0.00805389	2.76435	0.00572702	1.1648e-16	0.0184492
K08678	K08678	0.0222501	0.00832216	2.67359	0.00753163	7.70128e-18	0.0215179
K01081	K01081	0.0222451	0.00864377	2.57353	0.0100985	2.0765e-17	0.0254955
K00798	K00798	0.0222061	0.00790054	2.8107	0.00496485	2.05153e-18	0.0169637
K01812	K01812	0.0221957	0.00787447	2.81869	0.00484324	1.54986e-16	0.0167762
K02120	K02120	0.0221946	0.00773336	2.86998	0.00412431	9.80339e-18	0.0156966
K01639	K01639	0.0221619	0.00822611	2.69409	0.0070845	2.52366e-17	0.0206852
K02517	K02517	0.0221402	0.00780318	2.83733	0.0045698	1.23143e-17	0.0162694
K01534	K01534	0.0221183	0.00770455	2.87082	0.00411336	1.06558e-16	0.0156966
K01489	K01489	0.0221095	0.0075833	2.91554	0.00356833	2.27931e-17	0.0146836
K08641	K08641	0.0220707	0.00808772	2.72892	0.00637911	3.72176e-17	0.0195191
K01424	K01424	0.0220635	0.00759515	2.90495	0.00369113	3.27624e-18	0.0149078
K07154	K07154	0.0220376	0.00766949	2.87342	0.00407973	2.70001e-20	0.015642
K01790	K01790	0.0220197	0.00757802	2.90573	0.00368199	9.69313e-19	0.0148908
K00652	K00652	0.0220161	0.00829173	2.65518	0.00795461	2.89593e-14	0.0222435
K00721	K00721	0.0219962	0.00794772	2.76761	0.00567018	3.12448e-18	0.0183354
K01447	K01447	0.0219086	0.00882652	2.48214	0.0130962	7.42645e-14	0.0302536
K01547	K01547	0.021904	0.00802353	2.72997	0.00635889	1.888e-15	0.0194967
K13789	K13789	0.0218964	0.00764796	2.86304	0.00421547	5.13725e-17	0.0158319
K01661	K01661	0.021894	0.00794636	2.75523	0.00588893	2.62556e-15	0.0186431
K01734	K01734	0.0218844	0.00713603	3.06674	0.00217702	8.88155e-17	0.0115635
K01911	K01911	0.0218584	0.00825855	2.64676	0.00815511	1.14125e-13	0.0225434
K00036	K00036	0.0218248	0.00827395	2.63777	0.00837428	3.55842e-17	0.0228852
K08289	K08289	0.0217989	0.00759895	2.86867	0.00414135	8.12367e-24	0.0156966
K02226	K02226	0.0217711	0.00786594	2.76777	0.00566735	3.53774e-15	0.0183354
K07259	K07259	0.021757	0.00844258	2.57705	0.00999646	3.91287e-17	0.0253227
K01089	K01089	0.0217235	0.00793875	2.73639	0.00623628	5.12843e-17	0.0193003
K00561	K00561	0.0217169	0.0077291	2.80976	0.00497933	5.36255e-17	0.0169747
K02551	K02551	0.0216913	0.00794709	2.72947	0.00636855	3.67118e-15	0.0195065
K02372	K02372	0.0216812	0.00769743	2.81668	0.0048735	2.09632e-16	0.0168423
K01270	K01270	0.0216711	0.00759939	2.85169	0.00436869	8.22928e-18	0.0160736
K08307	K08307	0.0216561	0.00792054	2.73418	0.0062783	5.12685e-17	0.0193677
K00077	K00077	0.021647	0.00773718	2.79779	0.00516736	4.76942e-16	0.0174088
K06001	K06001	0.0216417	0.00740407	2.92294	0.00348479	5.07775e-18	0.0145015
K00525	K00525	0.0216079	0.00763848	2.82882	0.00469286	2.19262e-18	0.016406
K00226	K00226	0.0215974	0.0079367	2.72121	0.00652957	1.75453e-21	0.0196997
K13016	K13016	0.0215845	0.00972255	2.22004	0.0264657	0.000160005	0.0487467
K01197	K01197	0.0215562	0.00866756	2.487	0.0129189	3.26596e-18	0.0300376
K03269	K03269	0.0215467	0.00791544	2.72211	0.00651182	5.73749e-17	0.0196855
K12373	K12373	0.021514	0.00804858	2.67301	0.00754463	5.99436e-19	0.0215347
K00340	K00340	0.0215064	0.00810271	2.65422	0.00797728	2.71531e-16	0.0222435
K03270	K03270	0.0214887	0.00769254	2.79344	0.00523725	7.4874e-17	0.0174998
K01153	K01153	0.0214201	0.00789238	2.71402	0.00667262	1.30055e-16	0.0199914
K01935	K01935	0.0213956	0.0080094	2.67131	0.007583	1.53217e-13	0.0216062
K00625	K00625	0.0213872	0.00758046	2.82136	0.00480317	2.46672e-17	0.0166757
K02231	K02231	0.0213717	0.00803624	2.65942	0.00785549	5.89163e-14	0.0220876
K03797	K03797	0.021336	0.00758463	2.81305	0.00492883	1.0434e-17	0.0169173
K00850	K00850	0.0213265	0.00740976	2.87816	0.00401895	7.62931e-17	0.0154855
K07568	K07568	0.0213236	0.00743191	2.86919	0.00413452	1.83525e-17	0.0156966
K08325	K08325	0.0212729	0.00786244	2.70564	0.00684322	6.57256e-17	0.0202809
K03654	K03654	0.0212545	0.00780942	2.72165	0.00652078	1.32583e-17	0.0196929
K00639	K00639	0.0212036	0.00768263	2.75994	0.00580484	2.68209e-17	0.0185718
K00766	K00766	0.0211805	0.00758225	2.79343	0.00523745	2.03405e-19	0.0174998
K01938	K01938	0.0211544	0.00742601	2.84868	0.00441011	6.16011e-21	0.0160886
K01278	K01278	0.0211499	0.00820249	2.57847	0.00995556	1.54514e-22	0.0252439
K00606	K00606	0.0211491	0.00731943	2.88945	0.0038777	1.0295e-17	0.0151944
K07650	K07650	0.021144	0.00739275	2.8601	0.00425466	3.15437e-17	0.0158844
K00951	K00951	0.0211327	0.00742553	2.84595	0.00444811	1.12488e-19	0.0160999
K03427	K03427	0.0211187	0.00764012	2.76419	0.00572985	7.45307e-18	0.0184492
K00957	K00957	0.0211145	0.00810665	2.6046	0.00922874	3.04126e-13	0.0241275
K01448	K01448	0.0210723	0.00750263	2.80865	0.00499658	2.59911e-16	0.0170114
K11927	K11927	0.0210141	0.00746222	2.81606	0.00488294	4.8756e-17	0.0168448
K02227	K02227	0.0210101	0.00771747	2.7224	0.00650602	4.51892e-15	0.0196855
K01579	K01579	0.0210011	0.00719149	2.92027	0.0035148	8.87129e-18	0.0145662
K00979	K00979	0.0209896	0.00790006	2.6569	0.00791443	1.30538e-15	0.0222326
K03100	K03100	0.0209877	0.00747602	2.80733	0.00501702	8.30214e-19	0.0170454
K01759	K01759	0.0209838	0.0072568	2.89161	0.00385121	6.90695e-18	0.0151685
K01262	K01262	0.0209803	0.00734122	2.85788	0.00428455	4.36035e-18	0.0159259
K00041	K00041	0.0209672	0.00834858	2.51147	0.0120578	1.00233e-12	0.0289073
K03501	K03501	0.0208705	0.00747324	2.79269	0.00524936	6.42741e-20	0.0174998
K01665	K01665	0.0207951	0.00812033	2.56087	0.0104736	3.87445e-15	0.0261796
K05995	K05995	0.0207857	0.00785846	2.64501	0.00819743	2.90093e-16	0.022586
K01787	K01787	0.0207802	0.00794503	2.6155	0.00893961	4.05064e-17	0.0236325
K13019	K13019	0.0207732	0.00909176	2.28484	0.0223686	0.000123357	0.0430959
K01711	K01711	0.020746	0.00800434	2.59185	0.00957726	2.00765e-14	0.0246541
K07107	K07107	0.0207427	0.00750336	2.76446	0.00572513	1.77242e-17	0.0184492
K03778	K03778	0.020706	0.00739574	2.79972	0.00513669	1.58551e-17	0.0173349
K01808	K01808	0.0207023	0.00714793	2.89626	0.00379469	1.96905e-17	0.0151236
K00281	K00281	0.0206767	0.00790883	2.61438	0.00896894	1.33504e-15	0.0236739
K01633	K01633	0.0206315	0.00763365	2.70271	0.00690364	4.03672e-17	0.0203999
K00857	K00857	0.0206207	0.00742613	2.77677	0.00551308	2.93596e-17	0.018099
K00265	K00265	0.0206113	0.00914892	2.25287	0.0243158	2.63032e-12	0.0457362
K01840	K01840	0.0206052	0.0078206	2.63473	0.00844948	2.89767e-16	0.0229452
K01893	K01893	0.0205926	0.00753566	2.73269	0.00630667	1.85793e-18	0.0193859
K00425	K00425	0.0205608	0.00762026	2.69817	0.00699827	4.8291e-16	0.0204789
K00342	K00342	0.0205575	0.00785491	2.61715	0.00889657	1.64243e-15	0.0236325
K01714	K01714	0.0205533	0.00745809	2.75584	0.00587795	3.84685e-17	0.018635
K00338	K00338	0.020547	0.00785313	2.61641	0.0089158	1.68853e-15	0.0236325
K01658	K01658	0.0205201	0.00760367	2.69871	0.00698706	1.47839e-15	0.0204751
K01918	K01918	0.0204724	0.00710439	2.88165	0.00397477	5.09047e-18	0.0154137
K00046	K00046	0.0204273	0.00761681	2.68187	0.0073481	1.65981e-15	0.021174
K00097	K00097	0.0204265	0.00780233	2.618	0.00887444	1.3123e-15	0.0236325
K02536	K02536	0.0204209	0.00769308	2.65445	0.00797192	1.36771e-15	0.0222435
K01744	K01744	0.020363	0.0079085	2.57482	0.010061	8.67342e-18	0.0254222
K01154	K01154	0.0202898	0.00770353	2.63384	0.00847173	5.62441e-16	0.0229849
K01619	K01619	0.0202317	0.00727537	2.78085	0.00544433	7.21462e-17	0.0179711
K00426	K00426	0.0202168	0.00766966	2.63594	0.00841943	1.32838e-15	0.0229136
K00876	K00876	0.0201855	0.00734617	2.74775	0.00602459	1.11074e-17	0.0188942
K03474	K03474	0.0201495	0.00792842	2.54143	0.0110736	3.78993e-16	0.0273395
K01685	K01685	0.0201422	0.00831185	2.42331	0.0154193	3.15991e-12	0.0335861
K00001	K00001	0.0201415	0.00793009	2.53989	0.0111223	1.71123e-18	0.0273926
K00794	K00794	0.0201288	0.00701642	2.86882	0.00413943	9.39163e-17	0.0156966
K14652	K14652	0.0201102	0.00738152	2.72439	0.006467	3.89509e-17	0.0196481
K00768	K00768	0.0201061	0.00768501	2.61627	0.00891946	4.21323e-14	0.0236325
K01755	K01755	0.0199408	0.0072472	2.75151	0.00595596	2.93258e-19	0.0187699
K00029	K00029	0.0199073	0.00789428	2.52174	0.011712	4.75608e-16	0.0284274
K02233	K02233	0.019879	0.00762933	2.6056	0.00920163	9.58592e-14	0.0240775
K00784	K00784	0.0198764	0.00728718	2.72758	0.00640492	5.00277e-16	0.0195782
K07646	K07646	0.0198298	0.007806	2.54032	0.0111085	7.42558e-15	0.0273882
K02527	K02527	0.0198157	0.00774699	2.55786	0.0105647	3.19026e-15	0.0262767
K03183	K03183	0.0197894	0.00755979	2.61771	0.00888197	8.06232e-17	0.0236325
K01520	K01520	0.019773	0.00738873	2.6761	0.00747557	1.60775e-18	0.0214594
K03737	K03737	0.0197076	0.00720395	2.73566	0.00625003	2.54352e-16	0.0193003
K00818	K00818	0.0196456	0.0074534	2.63579	0.00842324	2.79639e-19	0.0229136
K01338	K01338	0.0196347	0.00717072	2.73817	0.00620266	1.42721e-15	0.0192922
K01548	K01548	0.0195622	0.00796104	2.45724	0.0140387	3.3689e-14	0.031704
K00075	K00075	0.0195592	0.00708976	2.75879	0.00582522	7.25242e-19	0.0185779
K00891	K00891	0.0195398	0.00707381	2.76227	0.00576361	1.1295e-16	0.0184929
K00677	K00677	0.0195326	0.00750542	2.60247	0.0092861	6.80832e-16	0.0242145
K01209	K01209	0.0195147	0.00778571	2.50648	0.0122294	5.30209e-21	0.0291103
K02564	K02564	0.0194805	0.00735471	2.64871	0.00810832	2.03832e-18	0.0224635
K01006	K01006	0.0194552	0.00727378	2.67471	0.00750667	7.10558e-17	0.0214669
K01627	K01627	0.0194412	0.00748732	2.59655	0.00944743	1.82499e-15	0.024445
K01580	K01580	0.0194176	0.00755928	2.56871	0.0102398	1.48568e-15	0.0258092
K02548	K02548	0.0194117	0.00751272	2.58385	0.00980195	1.6145e-17	0.0250402
K00567	K00567	0.0193611	0.00730787	2.64934	0.00809319	7.43135e-17	0.0224629
K07588	K07588	0.0193536	0.00779202	2.48377	0.0130364	4.66435e-16	0.0301848
K00331	K00331	0.0192983	0.007667	2.51706	0.0118687	2.11505e-15	0.0286109
K00981	K00981	0.0192926	0.00739703	2.60816	0.00913342	1.20035e-18	0.0239405
K11991	K11991	0.0192715	0.00716203	2.69079	0.00715485	1.10375e-19	0.0207959
K03386	K03386	0.019249	0.00725658	2.65263	0.00801495	1.64486e-18	0.0222867
K03644	K03644	0.0192438	0.0076781	2.50632	0.0122346	1.79428e-15	0.0291103
K00341	K00341	0.0192386	0.00765243	2.51405	0.0119702	2.19635e-15	0.0287761
K01493	K01493	0.0192352	0.00721663	2.6654	0.00771732	1.63946e-18	0.0218498
K01585	K01585	0.0192254	0.00769164	2.49952	0.0124717	2.20591e-15	0.0293962
K00991	K00991	0.0192125	0.00743392	2.58444	0.00978506	1.04865e-17	0.0250183
K03564	K03564	0.0192093	0.00734151	2.61654	0.00891253	3.58046e-18	0.0236325
K04564	K04564	0.0192069	0.00764607	2.512	0.01204	1.22127e-15	0.0289073
K03168	K03168	0.0192015	0.00701518	2.73713	0.00622224	7.98562e-19	0.0193003
K00337	K00337	0.0191951	0.00764652	2.5103	0.0120978	2.27064e-15	0.0289676
K00339	K00339	0.0191915	0.00764984	2.50874	0.0121513	2.2824e-15	0.0290726
K06041	K06041	0.019184	0.0075459	2.54232	0.0110455	2.02304e-15	0.027315
K00208	K00208	0.0191546	0.00781221	2.45188	0.014249	3.05281e-15	0.0320338
K01847	K01847	0.019144	0.007651	2.50216	0.0123793	6.72243e-16	0.0293157
K02342	K02342	0.019122	0.00728852	2.62358	0.0087307	2.6931e-17	0.0234486
K00330	K00330	0.0190886	0.00766051	2.49182	0.0127451	2.22649e-15	0.0298309
K01785	K01785	0.0190696	0.00742612	2.56791	0.0102636	1.29676e-19	0.0258258
K00648	K00648	0.0190482	0.0072137	2.64057	0.00830557	2.409e-17	0.0227592
K01809	K01809	0.0190341	0.00731663	2.60148	0.00931281	2.70587e-17	0.0242632
K00605	K00605	0.0190142	0.00759653	2.50301	0.0123494	2.19881e-15	0.0292681
K01012	K01012	0.0189733	0.00725425	2.61547	0.00894034	3.88467e-13	0.0236325
K03770	K03770	0.0189659	0.00766625	2.47394	0.0134	2.68371e-15	0.0306894
K01613	K01613	0.0189511	0.00748732	2.5311	0.0114045	3.40068e-15	0.0278153
K06949	K06949	0.0188639	0.00719233	2.62278	0.00875124	4.27745e-17	0.0234626
K00290	K00290	0.0187763	0.00738696	2.54182	0.0110612	5.3594e-16	0.0273314
K13747	K13747	0.0186896	0.00737491	2.53421	0.0113041	5.9839e-16	0.0276821
K00703	K00703	0.0186488	0.00714306	2.61076	0.00906443	2.41529e-16	0.0238425
K01662	K01662	0.0185874	0.0075232	2.47068	0.0135227	1.33031e-22	0.0308582
K00796	K00796	0.018547	0.00767431	2.41677	0.0156989	4.58228e-17	0.0338795
K01609	K01609	0.0185381	0.00777213	2.38521	0.0171109	1.45534e-14	0.0358248
K12410	K12410	0.0185261	0.00707639	2.61801	0.00887419	7.31719e-18	0.0236325
K00793	K00793	0.0184076	0.00711029	2.58887	0.00966038	1.62845e-15	0.0248257
K00912	K00912	0.0183802	0.00753723	2.4386	0.0147831	4.95499e-15	0.0327947
K00937	K00937	0.0182878	0.00757472	2.41433	0.0158043	1.1511e-20	0.0340339
K00615	K00615	0.0182565	0.00724632	2.51942	0.0117895	2.4937e-20	0.0285008
K02428	K02428	0.0181915	0.00726345	2.50453	0.0122967	6.88441e-17	0.029189
K14441	K14441	0.0181893	0.00734658	2.47589	0.0133271	2.34845e-15	0.0305531
K03470	K03470	0.0181721	0.00699427	2.59814	0.00940384	3.29863e-18	0.0244224
K03581	K03581	0.0181404	0.00760489	2.38536	0.0171038	4.88717e-14	0.0358248
K01886	K01886	0.0180227	0.00741781	2.42965	0.0151525	1.7727e-15	0.033199
K01676	K01676	0.0180133	0.007631	2.36055	0.0182907	3.3979e-14	0.0375394
K01451	K01451	0.0179597	0.00749693	2.39561	0.0166335	0.00387498	0.0352411
K01955	K01955	0.0179587	0.00733595	2.44804	0.0144017	2.92486e-18	0.0322333
K05366	K05366	0.0179221	0.00700176	2.55965	0.0105104	6.73255e-15	0.0261848
K01190	K01190	0.0179103	0.0074296	2.41067	0.0159633	7.80577e-23	0.0342055
K08303	K08303	0.0177598	0.00703451	2.52466	0.0116152	3.90401e-16	0.0282378
K10708	K10708	0.0177409	0.00772941	2.29524	0.0217655	1.61562e-13	0.0422836
K01950	K01950	0.0176859	0.00711324	2.48633	0.012943	3.76649e-18	0.0300435
K01537	K01537	0.0176782	0.00709536	2.49151	0.0127561	6.25915e-16	0.0298335
K02013	K02013	0.0176609	0.0065984	2.67654	0.00746577	3.51474e-18	0.0214516
K00761	K00761	0.0176132	0.00730544	2.41098	0.0159499	1.69177e-22	0.0342022
K00266	K00266	0.0175419	0.00732662	2.39427	0.0166944	4.90202e-22	0.0353454
K00791	K00791	0.0174997	0.00725589	2.4118	0.0159141	6.93278e-22	0.0342022
K15633	K15633	0.0174914	0.00713502	2.45148	0.0142649	2.79544e-15	0.0320455
K00645	K00645	0.0174805	0.0070049	2.49547	0.0126149	1.31531e-15	0.0296681
K00945	K00945	0.0173805	0.00717843	2.42121	0.0155087	1.07703e-15	0.0336462
K04068	K04068	0.0173768	0.00700829	2.47946	0.0131946	2.27394e-17	0.0303879
K00147	K00147	0.0172728	0.00694221	2.48809	0.0128793	1.07977e-20	0.0299821
K01783	K01783	0.0172698	0.00705842	2.4467	0.0144552	1.83756e-16	0.0323048
K00764	K00764	0.0172638	0.00700558	2.4643	0.0137656	1.21103e-21	0.0312733
K02346	K02346	0.017243	0.007148	2.41229	0.0158928	1.58024e-18	0.0342002
K04069	K04069	0.0172427	0.00710319	2.42746	0.0152442	1.04067e-19	0.0333103
K01834	K01834	0.0172222	0.00709293	2.42809	0.0152179	2.90756e-27	0.0333103
K00973	K00973	0.0171812	0.00712558	2.4112	0.0159402	4.71304e-21	0.0342022
K02687	K02687	0.0171697	0.00722858	2.37525	0.0175789	6.99445e-15	0.0365258
K01200	K01200	0.0170941	0.00769455	2.22158	0.0263616	3.19553e-25	0.0486143
K00012	K00012	0.0170713	0.00708521	2.40943	0.0160175	2.38568e-15	0.0342728
K00859	K00859	0.0170664	0.00714213	2.38953	0.0169109	8.03805e-18	0.0356208
K01092	K01092	0.0170442	0.00743312	2.29301	0.0218939	2.49693e-20	0.0424511
K01868	K01868	0.017026	0.00721249	2.36063	0.0182866	5.88205e-17	0.0375394
K00946	K00946	0.0170189	0.00739376	2.30179	0.0213926	3.36126e-15	0.0417745
K05349	K05349	0.0169822	0.00733204	2.31616	0.0205945	3.75705e-23	0.0407968
K11175	K11175	0.0169769	0.0069856	2.43026	0.0151269	5.35392e-16	0.0331954
K03218	K03218	0.0169512	0.00714087	2.37383	0.0176466	3.03581e-17	0.0366108
K01652	K01652	0.0169492	0.00685814	2.4714	0.0134956	8.38642e-16	0.0308222
K01951	K01951	0.016945	0.00734185	2.308	0.0210445	7.66281e-19	0.0413854
K00278	K00278	0.0169286	0.00713341	2.37314	0.0176797	2.90247e-16	0.0366108
K00661	K00661	0.0168963	0.00747284	2.26103	0.023805	1.11792e-20	0.0451129
K00759	K00759	0.0168632	0.00754323	2.23554	0.0254311	7.23088e-25	0.0471866
K01835	K01835	0.0168259	0.00698536	2.40874	0.016048	2.20291e-17	0.0343137
K03685	K03685	0.0168068	0.00690925	2.43251	0.0150337	4.20125e-27	0.0331198
K00773	K00773	0.0167681	0.00706663	2.37285	0.0176933	7.51745e-16	0.0366108
K06131	K06131	0.0167674	0.00702911	2.38542	0.0171009	2.63361e-15	0.0358248
K01735	K01735	0.0166791	0.00716862	2.32668	0.0200267	7.55367e-15	0.0400575
K03215	K03215	0.0166099	0.0070521	2.35531	0.0185503	6.77728e-14	0.0378918
K01151	K01151	0.0166094	0.00703116	2.36226	0.0182064	8.75607e-17	0.0374174
K01915	K01915	0.0165878	0.00707831	2.34346	0.0191492	8.92852e-23	0.0386701
K01873	K01873	0.0165724	0.00690209	2.40107	0.0163879	3.67632e-20	0.0348923
K07636	K07636	0.0165396	0.00681959	2.4253	0.015335	7.59305e-14	0.0334773
K01265	K01265	0.0165072	0.0069798	2.365	0.0180724	5.91649e-21	0.0372088
K00297	K00297	0.016468	0.00720834	2.28457	0.0223845	3.89897e-20	0.0430978
K00560	K00560	0.0164166	0.00716438	2.29142	0.0219855	1.23123e-16	0.0425736
K07056	K07056	0.0164135	0.00709998	2.31176	0.020836	5.9727e-18	0.0410864
K00602	K00602	0.0163927	0.00705559	2.32336	0.0202045	4.53136e-17	0.0401826
K00013	K00013	0.0163794	0.00695419	2.35533	0.0185493	9.54186e-17	0.0378918
K00262	K00262	0.0163755	0.00697965	2.34618	0.0190104	1.6603e-20	0.0385447
K03551	K03551	0.0163513	0.00704558	2.32079	0.0203432	7.165e-17	0.040352
K01814	K01814	0.016337	0.00702206	2.32652	0.0200354	9.25079e-15	0.0400575
K01925	K01925	0.0162809	0.00711553	2.28808	0.0221793	1.56374e-16	0.0428392
K01187	K01187	0.0162614	0.00726503	2.23831	0.0252501	3.06889e-22	0.0469207
K00145	K00145	0.0162274	0.00698211	2.32414	0.0201625	1.74988e-16	0.040152
K03527	K03527	0.016173	0.00702566	2.30199	0.0213815	2.44263e-16	0.0417745
K04567	K04567	0.0161226	0.00699306	2.30552	0.021183	1.28573e-16	0.0415337
K05601	K05601	0.0160539	0.0068714	2.33634	0.0195173	7.82084e-09	0.0391515
K00767	K00767	0.015882	0.00703474	2.25764	0.0240159	7.48107e-16	0.0453984
K01953	K01953	0.0158548	0.00698599	2.26951	0.0232846	3.35118e-23	0.0443496
K03517	K03517	0.0157854	0.00706752	2.23351	0.0255644	1.30705e-15	0.0473759
K00527	K00527	0.0157689	0.00701663	2.24736	0.0246659	2.87929e-20	0.0462792
K00845	K00845	0.0155912	0.00699025	2.23043	0.0257685	1.3294e-17	0.0476663
K00600	K00600	0.015461	0.00682304	2.266	0.023499	1.81353e-22	0.0446451
K09458	K09458	0.0154114	0.00695399	2.2162	0.0267281	2.86614e-14	0.0490801
K00059	K00059	0.015356	0.00686085	2.23821	0.0252566	2.43991e-20	0.0469207
K00215	K00215	0.0152502	0.00690482	2.20863	0.0272507	1.78405e-16	0.0498577
K00928	K00928	0.0151136	0.00684605	2.20765	0.0273196	1.09611e-17	0.0499232
K01315	K01315	-0.00851462	0.00320518	-2.65652	0.0079233	8.36576e-08	0.0222368
K15020	K15020	-0.00930614	0.00335691	-2.77223	0.00559042	0.0020482	0.0181749
K11395	K11395	-0.0107257	0.00380669	-2.8176	0.00485962	0.000243709	0.0168136
K00476	K00476	-0.010882	0.0046566	-2.33691	0.0194878	2.25329e-15	0.0391444
K05998	K05998	-0.010882	0.0046566	-2.33691	0.0194878	2.25329e-15	0.0391444
K09828	K09828	-0.0109022	0.00466519	-2.33691	0.0194877	9.57846e-06	0.0391444
K00494	K00494	-0.0111345	0.0049614	-2.24424	0.0248659	2.24889e-07	0.04651
K03400	K03400	-0.0111345	0.0049614	-2.24424	0.0248659	2.24889e-07	0.04651
K15854	K15854	-0.0111345	0.0049614	-2.24424	0.0248659	2.24889e-07	0.04651
K06033	K06033	-0.0113274	0.00458517	-2.47044	0.0135318	0.00160602	0.0308582
K15450	K15450	-0.0115049	0.00502894	-2.28774	0.0221991	3.0897e-08	0.04285
K07130	K07130	-0.0123144	0.00543805	-2.26449	0.0235915	2.89299e-06	0.0447644
K03278	K03278	-0.0123167	0.00532655	-2.31232	0.0208051	0.000319247	0.0410793
K00619	K00619	-0.0123784	0.00552859	-2.23898	0.025206	1.49622e-09	0.0469133
K00318	K00318	-0.0124181	0.00524744	-2.3665	0.0179996	9.15905e-08	0.0370935
K00449	K00449	-0.0124269	0.00553221	-2.24627	0.0247351	4.50776e-08	0.0463802
K02276	K02276	-0.0124903	0.00534792	-2.33555	0.0195586	6.54756e-11	0.0392081
K07469	K07469	-0.0125607	0.00568626	-2.20895	0.0272286	1.66789e-06	0.049852
K15371	K15371	-0.0125815	0.00550367	-2.28602	0.0222994	6.44395e-09	0.0430163
K14333	K14333	-0.0126292	0.00563812	-2.23997	0.0251419	0.000216297	0.0468563
K11782	K11782	-0.0126647	0.0055511	-2.28148	0.022567	1.49122e-09	0.0433016
K04708	K04708	-0.0127601	0.00382631	-3.33483	0.000860469	0.00784153	0.00633179
K16303	K16303	-0.0128162	0.00563806	-2.27316	0.0230637	0.00298438	0.0440121
K01266	K01266	-0.0129323	0.00545113	-2.37241	0.0177144	3.85546e-11	0.0366108
K15853	K15853	-0.0131456	0.00527767	-2.4908	0.0127816	4.74869e-08	0.0298698
K15754	K15754	-0.0131735	0.00566597	-2.32503	0.020115	2.26715e-07	0.0401104
K01907	K01907	-0.013284	0.00539477	-2.46239	0.0138389	5.33422e-07	0.0313688
K01469	K01469	-0.0132946	0.00574421	-2.31443	0.0206891	3.59118e-08	0.0409306
K08966	K08966	-0.013296	0.00574131	-2.31584	0.020612	7.17593e-06	0.0408046
K13015	K13015	-0.0133888	0.0056035	-2.38936	0.016919	6.82816e-12	0.0356208
K13853	K13853	-0.0133999	0.00576462	-2.3245	0.0201432	1.37299e-09	0.04014
K10125	K10125	-0.013486	0.0057589	-2.34176	0.0192365	8.77579e-08	0.0387685
K13541	K13541	-0.0135642	0.00586162	-2.31408	0.0207087	4.21399e-08	0.0409424
K15067	K15067	-0.0136103	0.00596662	-2.28107	0.0225909	2.57618e-14	0.0433016
K12978	K12978	-0.0136394	0.00498523	-2.73596	0.00624439	0.0329441	0.0193003
K13688	K13688	-0.0136452	0.00616379	-2.21376	0.0268956	1.21651e-11	0.0493578
K05521	K05521	-0.0136475	0.00579626	-2.35453	0.0185893	1.7833e-12	0.0379275
K15755	K15755	-0.0136488	0.00558769	-2.44265	0.0146182	1.55768e-07	0.0325005
K01083	K01083	-0.0136564	0.00558535	-2.44503	0.0145223	6.2569e-15	0.0324066
K00252	K00252	-0.0136638	0.00541433	-2.52364	0.0116489	2.70983e-08	0.028297
K10562	K10562	-0.0137216	0.00557206	-2.46256	0.0138322	6.91342e-07	0.0313688
K16011	K16011	-0.0137276	0.00557435	-2.46264	0.0138292	2.89276e-13	0.0313688
K06208	K06208	-0.0137406	0.00542317	-2.53368	0.011321	1.16563e-11	0.0276895
K13007	K13007	-0.0137545	0.00606418	-2.26816	0.0233668	8.70053e-09	0.044478
K13777	K13777	-0.0138342	0.00601968	-2.29817	0.021598	9.85089e-15	0.0420776
K03793	K03793	-0.0138481	0.00568331	-2.43663	0.0148635	1.33763e-12	0.0328762
K16146	K16146	-0.0138789	0.00593516	-2.33842	0.0194095	1.59851e-06	0.0390911
K07823	K07823	-0.0138946	0.00611389	-2.27262	0.0230963	0.000159503	0.0440464
K07538	K07538	-0.013954	0.00631713	-2.20892	0.0272311	1.90241e-13	0.049852
K02668	K02668	-0.0139797	0.00563971	-2.4788	0.0132191	7.36775e-10	0.0304211
K07651	K07651	-0.0139815	0.00584292	-2.39289	0.0167573	2.55945e-13	0.0354175
K06443	K06443	-0.01401	0.00575611	-2.43394	0.0149742	7.56188e-11	0.0330243
K02827	K02827	-0.0140389	0.00591743	-2.37246	0.0177122	6.18871e-05	0.0366108
K00472	K00472	-0.0141111	0.00633155	-2.22869	0.0258839	9.27437e-06	0.047821
K16173	K16173	-0.0141192	0.00607193	-2.32532	0.0200993	4.74706e-08	0.0401055
K12448	K12448	-0.0141308	0.00630559	-2.241	0.0250752	4.15116e-11	0.0468143
K01400	K01400	-0.0141325	0.00612743	-2.30643	0.0211322	1.14193e-11	0.0414807
K01602	K01602	-0.0141975	0.00618177	-2.29668	0.0216831	2.52627e-15	0.0421996
K15781	K15781	-0.0142253	0.00628166	-2.26457	0.0235866	0.00035779	0.0447644
K01851	K01851	-0.0142476	0.00596494	-2.38855	0.0169562	2.50279e-14	0.0356743
K06169	K06169	-0.0142519	0.00621357	-2.29367	0.0218554	9.50553e-21	0.042431
K08965	K08965	-0.0142772	0.00595964	-2.39564	0.016632	9.09529e-07	0.0352411
K09844	K09844	-0.0143258	0.006022	-2.37891	0.0174057	1.62457e-15	0.0362658
K15016	K15016	-0.0143294	0.00502601	-2.85105	0.00437755	7.25049e-09	0.0160836
K03153	K03153	-0.0143527	0.0058708	-2.44476	0.0145333	3.04855e-13	0.0324072
K15751	K15751	-0.014356	0.0052337	-2.743	0.00611233	3.37922e-07	0.01909
K12989	K12989	-0.0143791	0.0063654	-2.25894	0.023935	1.5326e-16	0.045274
K13020	K13020	-0.0144283	0.00581539	-2.48105	0.0131361	2.00188e-08	0.0302995
K00863	K00863	-0.0144863	0.00596156	-2.42995	0.0151398	0.0258954	0.0331954
K00958	K00958	-0.0144883	0.00552279	-2.62338	0.0087359	1.58604e-10	0.0234486
K14520	K14520	-0.0145134	0.00636247	-2.28109	0.0225898	2.31436e-07	0.0433016
K01655	K01655	-0.0145486	0.00623715	-2.33258	0.0197144	2.9439e-08	0.039468
K04105	K04105	-0.0145493	0.00609612	-2.38665	0.0170439	1.36768e-08	0.0358036
K00153	K00153	-0.0145711	0.0064636	-2.25433	0.0242238	5.23065e-09	0.04562
K13491	K13491	-0.014574	0.00590451	-2.46828	0.0136134	6.83937e-10	0.030974
K10216	K10216	-0.0146186	0.00630679	-2.31792	0.0204986	1.60338e-09	0.0406335
K15899	K15899	-0.0146269	0.00485753	-3.01118	0.00261694	1.26698e-13	0.0126432
K04100	K04100	-0.0146282	0.00641669	-2.27971	0.0226718	0.000146101	0.0434015
K01283	K01283	-0.0146282	0.00589205	-2.48271	0.0130752	2.51633e-16	0.0302285
K16649	K16649	-0.0146449	0.00622768	-2.35158	0.0187372	2.00488e-06	0.0380931
K16653	K16653	-0.0146465	0.00634484	-2.30842	0.0210212	7.27964e-08	0.0413704
K13533	K13533	-0.0146852	0.00602367	-2.43791	0.0148111	1.11061e-05	0.0328096
K10253	K10253	-0.0146855	0.00597647	-2.45722	0.0140393	1.33916e-08	0.031704
K13766	K13766	-0.0146912	0.00532515	-2.75884	0.00582425	5.52276e-09	0.0185779
K03392	K03392	-0.0146937	0.005851	-2.51132	0.0120631	2.89826e-11	0.0289073
K13522	K13522	-0.0147052	0.00597943	-2.4593	0.0139584	1.62469e-07	0.0316159
K01459	K01459	-0.0147159	0.00548542	-2.68273	0.00732927	3.93628e-09	0.02114
K10531	K10531	-0.0147577	0.00569326	-2.59213	0.00956943	1.19961e-05	0.0246541
K07655	K07655	-0.0147691	0.00654941	-2.25503	0.0241794	2.77859e-05	0.0455648
K15896	K15896	-0.0148012	0.00597748	-2.47616	0.0133172	8.93587e-10	0.0305531
K10255	K10255	-0.0148099	0.00551022	-2.68771	0.00722103	5.21442e-12	0.0209077
K07654	K07654	-0.0149142	0.00647901	-2.30192	0.0213855	9.76445e-08	0.0417745
K10533	K10533	-0.0149634	0.00649698	-2.30313	0.0213174	1.82391e-05	0.0417356
K07155	K07155	-0.0150519	0.00601341	-2.50306	0.012348	5.83729e-05	0.0292681
K13663	K13663	-0.0150648	0.00588508	-2.55983	0.010505	1.54272e-06	0.0261848
K00507	K00507	-0.0150688	0.0058002	-2.59798	0.00940815	8.67033e-17	0.0244224
K08355	K08355	-0.0151124	0.00629555	-2.40049	0.0164138	1.98088e-10	0.0349228
K14661	K14661	-0.015133	0.00417821	-3.62188	0.000295716	2.58246e-12	0.00307647
K07539	K07539	-0.0151715	0.0064443	-2.35425	0.0186031	5.10749e-06	0.0379275
K01167	K01167	-0.0151718	0.0064104	-2.36674	0.0179879	9.98686e-11	0.0370935
K01612	K01612	-0.0151852	0.0052114	-2.91385	0.00358776	1.60461e-08	0.0146869
K14731	K14731	-0.0152	0.00575559	-2.64091	0.0082972	1.02413e-06	0.022757
K00453	K00453	-0.0152056	0.00549174	-2.76882	0.00564921	4.18079e-09	0.0183068
K11608	K11608	-0.01523	0.00636623	-2.39231	0.0167839	0.0102894	0.0354175
K14048	K14048	-0.0152634	0.00618633	-2.46728	0.0136516	1.97436e-13	0.0310377
K16318	K16318	-0.0152762	0.00626715	-2.43751	0.0148276	5.2909e-16	0.032821
K01941	K01941	-0.015288	0.00559425	-2.7328	0.00630456	4.13794e-14	0.0193859
K16163	K16163	-0.0153016	0.0060184	-2.54247	0.0110408	1.23028e-05	0.027315
K00461	K00461	-0.015357	0.00651446	-2.35737	0.018448	5.75774e-20	0.037734
K13659	K13659	-0.0153751	0.00640571	-2.40022	0.0164257	1.30467e-12	0.0349234
K04766	K04766	-0.0153755	0.00568789	-2.7032	0.00689357	7.08133e-06	0.0203901
K12248	K12248	-0.0153931	0.00368537	-4.17681	3.01265e-05	1.11214e-12	0.000541022
K12994	K12994	-0.0154322	0.00629108	-2.45303	0.0142037	3.6263e-17	0.0319795
K05928	K05928	-0.015435	0.00524892	-2.9406	0.00329257	2.67596e-14	0.0141014
K11444	K11444	-0.0154437	0.00639574	-2.41469	0.0157886	2.9929e-06	0.0340244
K05956	K05956	-0.0154647	0.00557282	-2.77502	0.00554269	4.80435e-10	0.0181266
K07536	K07536	-0.0154877	0.00618319	-2.50481	0.0122869	2.82643e-06	0.0291886
K00457	K00457	-0.0154976	0.00544989	-2.84365	0.00448025	3.93603e-12	0.0161492
K00856	K00856	-0.0155017	0.00553676	-2.79978	0.00513568	9.01168e-08	0.0173349
K07518	K07518	-0.0155024	0.00644895	-2.40387	0.0162631	7.20693e-15	0.0346741
K00608	K00608	-0.0155235	0.00637317	-2.43576	0.0148992	9.22084e-09	0.0328828
K00271	K00271	-0.0155423	0.00602268	-2.58062	0.00989391	0.00149134	0.0251686
K00988	K00988	-0.0155457	0.0063635	-2.44295	0.014606	6.44195e-09	0.0324973
K00477	K00477	-0.0155641	0.00589503	-2.64021	0.00831437	4.59312e-12	0.0227627
K09845	K09845	-0.0156096	0.00630123	-2.47722	0.0132776	3.56702e-15	0.0305324
K16043	K16043	-0.0157024	0.00622935	-2.52071	0.0117465	0.0313829	0.0284288
K11711	K11711	-0.0157173	0.00643153	-2.44378	0.0145725	8.37716e-08	0.0324466
K13524	K13524	-0.0157249	0.00487047	-3.22863	0.00125285	4.81986e-08	0.00818149
K11440	K11440	-0.0157268	0.00613928	-2.56168	0.0104493	0.0126276	0.0261796
K01455	K01455	-0.0157616	0.0057416	-2.74515	0.00607244	7.42995e-10	0.0190244
K12253	K12253	-0.0157864	0.00508098	-3.10695	0.00190213	9.86013e-12	0.0106691
K02293	K02293	-0.0157929	0.00700173	-2.25557	0.024146	2.02426e-10	0.0455588
K13778	K13778	-0.0157943	0.00596496	-2.64784	0.0081293	6.9156e-14	0.022501
K09699	K09699	-0.0158162	0.00565771	-2.79551	0.00520388	2.80799e-12	0.0174834
K15511	K15511	-0.015941	0.00622873	-2.55928	0.0105216	1.12661e-05	0.0261912
K15228	K15228	-0.0159548	0.00639433	-2.49514	0.0126264	9.84906e-08	0.0296681
K01796	K01796	-0.0159785	0.00580764	-2.75129	0.00596007	3.58084e-08	0.0187699
K07516	K07516	-0.0160142	0.00541968	-2.95483	0.00314475	2.26265e-10	0.0138709
K07537	K07537	-0.0160244	0.00619659	-2.586	0.00974111	2.01203e-08	0.0249481
K00685	K00685	-0.0160269	0.00559839	-2.86277	0.00421904	1.97033e-14	0.0158319
K03335	K03335	-0.0160271	0.00703934	-2.2768	0.0228455	7.68974e-26	0.0436786
K11210	K11210	-0.0160327	0.00623974	-2.56945	0.0102183	4.85171e-05	0.0257764
K05576	K05576	-0.0160417	0.00635149	-2.52566	0.0115824	7.27785e-07	0.0281808
K02229	K02229	-0.0160437	0.00598881	-2.67895	0.00741236	1.1134e-09	0.0213185
K01795	K01795	-0.0160485	0.00631929	-2.5396	0.0111314	9.58841e-07	0.0273927
K00569	K00569	-0.0160654	0.00562177	-2.85771	0.00428686	5.23887e-13	0.0159259
K05999	K05999	-0.0160772	0.00613035	-2.62257	0.00875667	1.22955e-07	0.0234626
K07508	K07508	-0.0160831	0.00643307	-2.50006	0.0124528	1.41955e-18	0.0293962
K02277	K02277	-0.01611	0.00576736	-2.7933	0.00523955	2.9202e-15	0.0174998
K01768	K01768	-0.0161132	0.00577652	-2.78943	0.00530238	3.54923e-15	0.0176055
K05577	K05577	-0.0161287	0.00581748	-2.77246	0.00558656	2.41973e-10	0.0181749
K14627	K14627	-0.016152	0.00610513	-2.64564	0.0081822	1.03293e-06	0.0225838
K00510	K00510	-0.0161721	0.00670962	-2.41029	0.0159799	9.08265e-11	0.0342167
K01392	K01392	-0.0161746	0.00624973	-2.58804	0.00968364	5.02424e-20	0.0248643
K07716	K07716	-0.0161894	0.00648825	-2.49519	0.0126247	6.92748e-12	0.0296681
K15785	K15785	-0.0161899	0.0061671	-2.6252	0.0086893	2.67548e-12	0.0234271
K12503	K12503	-0.0161939	0.00602353	-2.68844	0.00720534	3.95336e-06	0.0208823
K10676	K10676	-0.0161953	0.00717526	-2.2571	0.0240497	6.35802e-11	0.0454339
K01616	K01616	-0.0161955	0.00625552	-2.589	0.00965681	1.2863e-07	0.0248257
K01623	K01623	-0.0161989	0.00598854	-2.70499	0.0068566	1.27577e-08	0.0203006
K00166	K00166	-0.0162159	0.00563303	-2.87871	0.00401202	6.87668e-13	0.0154855
K10221	K10221	-0.0162371	0.00609798	-2.66271	0.00777927	0.000784587	0.0219749
K11441	K11441	-0.0162539	0.00582723	-2.78931	0.00530441	1.6636e-09	0.0176055
K04103	K04103	-0.0162712	0.00667958	-2.43596	0.0148913	5.47614e-17	0.0328828
K00154	K00154	-0.0162815	0.00564937	-2.88201	0.00397029	1.51442e-10	0.0154137
K00500	K00500	-0.0162966	0.00566147	-2.87851	0.00401458	3.19111e-15	0.0154855
K00663	K00663	-0.0163175	0.00605897	-2.69311	0.00710538	1.1099e-10	0.020692
K00365	K00365	-0.0163635	0.00576619	-2.83784	0.0045625	3.09531e-09	0.0162694
K11691	K11691	-0.0163765	0.00589908	-2.77611	0.0055242	3.78008e-06	0.0181158
K14728	K14728	-0.0163941	0.00623288	-2.63026	0.00856111	0.00019863	0.0231857
K03763	K03763	-0.0164027	0.00734952	-2.23181	0.0256772	2.60266e-08	0.0475264
K15229	K15229	-0.0164342	0.00623496	-2.63581	0.00842267	2.81097e-07	0.0229136
K05934	K05934	-0.0164471	0.00698909	-2.35325	0.0186533	2.89228e-08	0.0379994
K01477	K01477	-0.016451	0.00592763	-2.7753	0.00553793	1.33476e-13	0.0181266
K05917	K05917	-0.0164681	0.00627506	-2.62437	0.0087105	3.79386e-06	0.023443
K12252	K12252	-0.0164805	0.00619096	-2.66203	0.00779483	1.73702e-06	0.0219785
K04110	K04110	-0.0164853	0.00608263	-2.71023	0.0067493	5.20208e-09	0.0201411
K08688	K08688	-0.0165003	0.00623746	-2.64535	0.00818917	2.08004e-07	0.0225838
K05913	K05913	-0.016517	0.00622629	-2.65278	0.00801149	1.00697e-08	0.0222867
K13686	K13686	-0.0165567	0.00669297	-2.47374	0.0134076	7.19265e-07	0.0306894
K05936	K05936	-0.0165731	0.00702527	-2.35906	0.018364	2.58449e-08	0.0376234
K08475	K08475	-0.016576	0.00596529	-2.77874	0.00547975	7.50204e-14	0.0180092
K01431	K01431	-0.0166003	0.0059621	-2.7843	0.0053869	9.2358e-11	0.017801
K00082	K00082	-0.0166448	0.00613153	-2.71463	0.00666052	5.55205e-10	0.0199749
K16044	K16044	-0.0166492	0.0061258	-2.71788	0.00659552	5.95413e-13	0.0198392
K00520	K00520	-0.0166616	0.00725024	-2.29807	0.0216037	9.36355e-10	0.0420776
K02803	K02803	-0.0166656	0.00602895	-2.76427	0.00572845	3.94098e-05	0.0184492
K16050	K16050	-0.0166804	0.00639467	-2.60849	0.00912465	1.47953e-08	0.0239383
K05554	K05554	-0.01671	0.00598469	-2.79212	0.00525861	0.000586315	0.0175113
K10219	K10219	-0.0167105	0.00619053	-2.69936	0.0069735	0.000258595	0.0204751
K11386	K11386	-0.0167176	0.00617321	-2.70809	0.00679284	2.55496e-10	0.0201911
K07179	K07179	-0.0167252	0.00627807	-2.66406	0.00774808	4.19801e-06	0.0219081
K05991	K05991	-0.016739	0.00683664	-2.44843	0.0143862	0.000454637	0.0322333
K07303	K07303	-0.0167546	0.00580012	-2.88867	0.0038873	4.69847e-18	0.0152114
K16149	K16149	-0.0167556	0.00563455	-2.97373	0.00295776	7.1066e-14	0.0133786
K11693	K11693	-0.0167978	0.00688347	-2.44031	0.0147134	1.38182e-08	0.0326639
K03715	K03715	-0.0168236	0.00740798	-2.27101	0.0231935	5.5591e-19	0.0442038
K00491	K00491	-0.0168284	0.00573187	-2.93594	0.00334235	2.13743e-08	0.0142427
K00066	K00066	-0.0168381	0.00572661	-2.94033	0.00329542	2.02374e-08	0.0141014
K15011	K15011	-0.0168405	0.00577698	-2.91511	0.00357334	8.35444e-15	0.0146836
K04719	K04719	-0.016844	0.00566273	-2.97454	0.00295	1.03863e-11	0.0133784
K01053	K01053	-0.016877	0.00580722	-2.90622	0.00367624	1.76721e-17	0.0148908
K13000	K13000	-0.0169388	0.00518331	-3.26796	0.00109146	4.65911e-07	0.0074171
K01567	K01567	-0.0169547	0.00700284	-2.42111	0.0155127	5.06126e-11	0.0336462
K12526	K12526	-0.0169704	0.00617019	-2.75039	0.0059764	1.90713e-07	0.0187828
K00496	K00496	-0.0169915	0.00599076	-2.83628	0.00458471	1.7165e-09	0.016273
K00118	K00118	-0.0169961	0.00710348	-2.39265	0.0167684	3.3965e-15	0.0354175
K11383	K11383	-0.0170294	0.00596475	-2.85501	0.00432335	2.45234e-10	0.0159302
K15983	K15983	-0.017042	0.00656229	-2.59697	0.00943595	2.34693e-08	0.024445
K16652	K16652	-0.0170502	0.00610481	-2.79291	0.00524592	1.5313e-07	0.0174998
K13693	K13693	-0.0170931	0.00571676	-2.99	0.002805	2.32394e-10	0.0131001
K07302	K07302	-0.0172059	0.00582684	-2.95287	0.00316476	3.92495e-17	0.0139388
K16171	K16171	-0.0172154	0.00562018	-3.06314	0.00220334	1.68668e-10	0.0116418
K01678	K01678	-0.0172155	0.00694134	-2.48014	0.0131697	2.45129e-10	0.0303537
K00830	K00830	-0.0172171	0.00574678	-2.99596	0.00275081	2.80442e-11	0.0129617
K03519	K03519	-0.0172173	0.00578348	-2.97698	0.00292662	1.22063e-08	0.0133784
K13057	K13057	-0.0172486	0.00632499	-2.72705	0.00641523	3.08553e-15	0.0195808
K11387	K11387	-0.0172542	0.00704371	-2.44959	0.01434	1.14608e-09	0.0321664
K01556	K01556	-0.0172733	0.00549806	-3.14172	0.00169056	1.5603e-11	0.00996178
K01078	K01078	-0.0172829	0.00612175	-2.82319	0.00477583	1.61149e-06	0.0166382
K14267	K14267	-0.0173038	0.00553661	-3.12535	0.00178732	2.81843e-11	0.01035
K00038	K00038	-0.0173184	0.00598561	-2.89334	0.00383009	7.53766e-10	0.0151685
K06399	K06399	-0.0173956	0.00685772	-2.53664	0.0112258	2.54652e-11	0.0275436
K00992	K00992	-0.0174086	0.00560224	-3.10743	0.00189908	7.53239e-16	0.0106691
K01060	K01060	-0.0174098	0.00734294	-2.37096	0.017784	0.024665	0.0367244
K11915	K11915	-0.0174276	0.00623591	-2.79472	0.00521663	1.688e-08	0.0174998
K03821	K03821	-0.0174389	0.0056742	-3.07337	0.00212932	9.3956e-11	0.0114475
K04127	K04127	-0.0174572	0.00592425	-2.94673	0.00322811	1.52189e-12	0.0139948
K08260	K08260	-0.0174622	0.00614992	-2.83942	0.00453993	0.000126987	0.0162487
K03574	K03574	-0.0174715	0.00728089	-2.39964	0.016452	1.62878e-12	0.0349548
K01236	K01236	-0.0174882	0.00568144	-3.07812	0.00209571	5.43296e-16	0.011382
K05555	K05555	-0.017498	0.00645435	-2.71104	0.00673297	5.77036e-10	0.0201122
K13779	K13779	-0.0175221	0.00630542	-2.77889	0.00547722	1.56314e-09	0.0180092
K13786	K13786	-0.0175247	0.00548374	-3.19576	0.00140433	6.16965e-11	0.0088823
K00612	K00612	-0.0175323	0.00563503	-3.11131	0.00187434	6.27507e-12	0.0105897
K00023	K00023	-0.0175408	0.00580117	-3.02367	0.00251148	1.40782e-13	0.0123838
K04101	K04101	-0.0175483	0.00629729	-2.78664	0.0053482	1.03194e-06	0.0177313
K00456	K00456	-0.0175588	0.00596877	-2.94178	0.00328004	1.07571e-12	0.0141014
K15054	K15054	-0.0175606	0.0059917	-2.93083	0.00339776	1.26897e-06	0.0143269
K10220	K10220	-0.0175771	0.00586698	-2.99593	0.00275107	8.43795e-05	0.0129617
K14668	K14668	-0.0176067	0.0061527	-2.86162	0.0042344	3.56945e-05	0.0158501
K05602	K05602	-0.0176078	0.00580848	-3.03139	0.00244825	1.29427e-06	0.0122494
K03396	K03396	-0.0176328	0.00639539	-2.75712	0.00585499	6.58473e-16	0.0186138
K03852	K03852	-0.0176536	0.00628612	-2.80834	0.00500137	1.10811e-09	0.0170114
K09065	K09065	-0.0176616	0.00615033	-2.87165	0.00410257	4.73982e-18	0.0156875
K08095	K08095	-0.0176743	0.00761413	-2.32125	0.0203184	1.89653e-05	0.0403472
K01724	K01724	-0.0176924	0.00548096	-3.22798	0.00125568	4.91908e-13	0.00818226
K02228	K02228	-0.0177011	0.00582792	-3.03729	0.00240092	3.25921e-08	0.0122336
K14974	K14974	-0.0177097	0.00642118	-2.75801	0.00583911	3.01536e-08	0.0185829
K15526	K15526	-0.0177226	0.00603831	-2.93503	0.00335219	2.50698e-08	0.0142458
K13587	K13587	-0.0177245	0.00628131	-2.82179	0.00479674	3.76321e-15	0.0166725
K00356	K00356	-0.0177434	0.00564522	-3.14308	0.00168274	2.93394e-16	0.00993723
K10217	K10217	-0.0177458	0.00580905	-3.05485	0.00226499	8.59323e-13	0.0118226
K06720	K06720	-0.0177484	0.00580232	-3.05885	0.00223504	2.87305e-14	0.0117476
K06134	K06134	-0.017762	0.00561725	-3.16205	0.00157712	1.08745e-10	0.0095931
K01090	K01090	-0.0177655	0.00627442	-2.83142	0.00465487	1.20944e-13	0.016311
K05973	K05973	-0.0177687	0.00581805	-3.05406	0.00227093	1.66452e-10	0.0118332
K14339	K14339	-0.017784	0.00616935	-2.88264	0.00396233	7.99722e-06	0.0154051
K06215	K06215	-0.0177874	0.0078869	-2.25531	0.0241623	3.85761e-27	0.045561
K00039	K00039	-0.0177901	0.00628051	-2.83258	0.00463803	3.34601e-17	0.016311
K09883	K09883	-0.0177911	0.00615672	-2.88971	0.00387453	1.1422e-10	0.0151944
K14727	K14727	-0.0177929	0.00620393	-2.86801	0.00414996	1.03455e-09	0.0157095
K06967	K06967	-0.0177937	0.00747538	-2.38031	0.0173398	2.82203e-08	0.0361536
K14029	K14029	-0.0178141	0.00625313	-2.84883	0.00440811	2.53813e-09	0.0160886
K00303	K00303	-0.0178281	0.00555094	-3.21173	0.00132873	1.87083e-12	0.00856993
K00114	K00114	-0.0178383	0.0075772	-2.3542	0.0186055	1.01158e-18	0.0379275
K03411	K03411	-0.0178395	0.00674733	-2.64393	0.00822363	8.7156e-08	0.0226168
K14949	K14949	-0.0178397	0.00605209	-2.9477	0.00321808	3.74219e-07	0.0139948
K13503	K13503	-0.0178513	0.00615805	-2.89886	0.00376346	1.23133e-17	0.0150531
K06137	K06137	-0.0178696	0.0057741	-3.09479	0.00198172	1.86386e-12	0.0109623
K11779	K11779	-0.0178711	0.00629904	-2.83711	0.00457291	5.42533e-10	0.0162694
K11731	K11731	-0.0179037	0.00601412	-2.97695	0.00292693	6.26997e-15	0.0133784
K01800	K01800	-0.0179159	0.00595925	-3.00641	0.00265824	4.86081e-08	0.0128114
K01677	K01677	-0.0179225	0.00702105	-2.55268	0.0107227	6.86579e-10	0.0266478
K00220	K00220	-0.0179543	0.00619893	-2.89635	0.00379367	1.4323e-12	0.0151236
K12991	K12991	-0.0179551	0.00553643	-3.24308	0.00119113	5.03243e-12	0.00791552
K01569	K01569	-0.0179636	0.00594723	-3.02051	0.0025378	5.31421e-07	0.0124295
K00499	K00499	-0.0180053	0.00641746	-2.80567	0.00504287	2.61366e-13	0.0170756
K01178	K01178	-0.0180152	0.00577629	-3.11882	0.00182729	2.36394e-24	0.0104481
K02275	K02275	-0.0180252	0.00554074	-3.25321	0.00114957	1.89358e-13	0.00772774
K01963	K01963	-0.0180449	0.0068683	-2.62728	0.00863656	1.60543e-08	0.0233272
K00311	K00311	-0.018047	0.00558444	-3.23165	0.00123971	5.46692e-14	0.00813086
K13482	K13482	-0.0181149	0.00573764	-3.1572	0.00160349	1.65655e-12	0.00969227
K01617	K01617	-0.0181262	0.00607527	-2.98361	0.00286409	6.73313e-11	0.0132938
K14028	K14028	-0.0181263	0.00626175	-2.89477	0.00381275	3.74134e-08	0.0151685
K15894	K15894	-0.0181351	0.00625382	-2.89985	0.00375162	1.118e-21	0.0150314
K03520	K03520	-0.0181673	0.00623921	-2.91179	0.0036114	8.19778e-11	0.0147437
K00368	K00368	-0.0181842	0.00638273	-2.84897	0.00440611	6.96066e-13	0.0160886
K02274	K02274	-0.0182227	0.00551735	-3.3028	0.000964773	8.08879e-13	0.00681668
K13040	K13040	-0.0182238	0.0075372	-2.41784	0.0156526	1.10716e-19	0.0338523
K12979	K12979	-0.018226	0.00597508	-3.05034	0.00229924	8.88278e-10	0.0119189
K01628	K01628	-0.0182397	0.0081902	-2.22701	0.0259961	1.69243e-22	0.0479989
K00126	K00126	-0.0182508	0.0060255	-3.02893	0.00246826	1.54477e-16	0.0123086
K11211	K11211	-0.0182612	0.00587926	-3.10603	0.00190805	9.04233e-15	0.0106691
K10187	K10187	-0.0182841	0.00620497	-2.94669	0.00322851	9.39016e-15	0.0139948
K05824	K05824	-0.0182921	0.0063799	-2.86715	0.0041613	8.91103e-13	0.0157326
K06446	K06446	-0.0182983	0.00579667	-3.1567	0.00160628	4.13455e-08	0.00969227
K05303	K05303	-0.0183339	0.0063389	-2.89229	0.00384291	6.43458e-20	0.0151685
K01113	K01113	-0.018378	0.0056082	-3.27699	0.00105721	9.33515e-11	0.00724906
K00167	K00167	-0.0183901	0.00572031	-3.21488	0.00131428	8.36291e-14	0.00852726
K00980	K00980	-0.0184009	0.00666297	-2.76167	0.00577406	1.257e-07	0.0184929
K13481	K13481	-0.0184171	0.00582149	-3.16364	0.00156851	2.28792e-14	0.00957937
K15895	K15895	-0.0184394	0.00595355	-3.09722	0.00196557	7.23012e-16	0.010901
K00316	K00316	-0.0184664	0.00649088	-2.84498	0.00446163	1.3239e-12	0.0161177
K07116	K07116	-0.0184956	0.00586718	-3.15239	0.00163013	5.07267e-10	0.00975816
K00004	K00004	-0.0184956	0.00812468	-2.27647	0.0228647	1.91545e-06	0.0436877
K01208	K01208	-0.0185354	0.0073069	-2.5367	0.0112239	1.78556e-07	0.0275436
K01741	K01741	-0.0185465	0.00602796	-3.07675	0.00210537	2.30938e-09	0.0113833
K03862	K03862	-0.0185545	0.00602278	-3.08071	0.00207761	4.2433e-09	0.0113393
K15513	K15513	-0.0185675	0.0062642	-2.96406	0.00305211	3.00617e-07	0.0136216
K06382	K06382	-0.0186003	0.00693186	-2.68331	0.00731658	1.24423e-11	0.0211236
K02480	K02480	-0.0186045	0.00559798	-3.32343	0.000896342	2.3727e-06	0.00646108
K14665	K14665	-0.0186172	0.00738412	-2.52125	0.0117285	7.06055e-14	0.0284288
K10535	K10535	-0.018646	0.00716311	-2.60305	0.0092703	9.0554e-06	0.0241942
K00404	K00404	-0.018646	0.00574653	-3.24475	0.0011842	5.88009e-15	0.00788682
K13531	K13531	-0.0186534	0.00693716	-2.68891	0.00719512	1.90223e-07	0.0208823
K01184	K01184	-0.0186626	0.00658831	-2.83268	0.00463662	1.39388e-07	0.016311
K05988	K05988	-0.0186687	0.00700044	-2.66679	0.00768551	1.30406e-08	0.0218048
K02759	K02759	-0.0186897	0.00709804	-2.63308	0.00849046	5.6518e-06	0.023015
K00186	K00186	-0.0186907	0.00646209	-2.89236	0.00384211	7.22874e-12	0.0151685
K03380	K03380	-0.0187085	0.00659297	-2.83764	0.00456529	3.01141e-06	0.0162694
K06379	K06379	-0.0187096	0.00693276	-2.69872	0.00698693	1.17878e-11	0.0204751
K14667	K14667	-0.0187782	0.00612309	-3.06678	0.00217674	9.40949e-07	0.0115635
K01848	K01848	-0.0187879	0.00775575	-2.42245	0.0154559	5.22318e-10	0.0335955
K01905	K01905	-0.018792	0.00709272	-2.64948	0.00808985	1.24031e-08	0.0224629
K00720	K00720	-0.0188473	0.00616389	-3.05769	0.0022437	2.9323e-11	0.0117521
K16647	K16647	-0.0188574	0.00637405	-2.95847	0.00310793	0.000510398	0.0137891
K01028	K01028	-0.0188724	0.00549983	-3.43144	0.000605821	1.66516e-12	0.0050391
K13058	K13058	-0.0189167	0.00756807	-2.49954	0.0124712	8.08088e-12	0.0293962
K00466	K00466	-0.018917	0.00610592	-3.09814	0.00195945	1.97639e-06	0.010887
K00972	K00972	-0.0189299	0.00716458	-2.64215	0.00826676	2.40895e-11	0.0227148
K01593	K01593	-0.0189533	0.00607189	-3.12147	0.00181096	1.82999e-06	0.0104095
K16188	K16188	-0.018968	0.00563917	-3.36362	0.000775734	1.13275e-18	0.00598565
K15739	K15739	-0.0190055	0.00617493	-3.07786	0.00209759	0.0294955	0.011382
K05889	K05889	-0.0190072	0.00658548	-2.88623	0.0039176	1.91796e-16	0.0152903
K05281	K05281	-0.0190103	0.00657329	-2.89205	0.0038459	8.8055e-20	0.0151685
K10811	K10811	-0.0190383	0.00645911	-2.94751	0.00321998	5.16965e-22	0.0139948
K06044	K06044	-0.0190615	0.00562003	-3.39171	0.000700612	2.78589e-15	0.00556249
K01969	K01969	-0.0191102	0.00557476	-3.42799	0.000613559	1.43603e-10	0.00505767
K16648	K16648	-0.0191267	0.00641431	-2.98187	0.00288035	1.52017e-09	0.0133078
K03784	K03784	-0.0191481	0.00798901	-2.39681	0.0165794	1.49696e-09	0.0351759
K04711	K04711	-0.0191537	0.00614647	-3.11621	0.00184351	3.83437e-12	0.0105139
K00148	K00148	-0.0191633	0.00570676	-3.35801	0.00079163	6.08256e-11	0.00606179
K01046	K01046	-0.0191942	0.00558036	-3.4396	0.000587893	2.17047e-11	0.00498223
K01563	K01563	-0.0192389	0.00578638	-3.32486	0.000891746	2.10518e-14	0.00645788
K05996	K05996	-0.019241	0.00629551	-3.0563	0.00225408	4.84249e-13	0.0117861
K00570	K00570	-0.0192449	0.006759	-2.8473	0.00442929	5.41567e-14	0.0160999
K03653	K03653	-0.0192963	0.00736344	-2.62055	0.0088085	9.0983e-12	0.0235596
K05797	K05797	-0.0192985	0.00655756	-2.94294	0.00326785	8.08556e-17	0.0141014
K14136	K14136	-0.0193038	0.00615152	-3.13806	0.00171177	1.42307e-08	0.0100451
K02017	K02017	-0.0193056	0.0080055	-2.41154	0.0159252	1.84587e-12	0.0342022
K00518	K00518	-0.0193333	0.00581383	-3.32539	0.000890063	3.51071e-10	0.00645788
K01746	K01746	-0.0193334	0.00603069	-3.20583	0.0013562	4.16109e-12	0.00868714
K01965	K01965	-0.0193464	0.00566626	-3.41431	0.000645118	9.62897e-10	0.00526033
K14519	K14519	-0.019379	0.00577492	-3.35572	0.00079819	1.75389e-20	0.00609655
K14162	K14162	-0.0193885	0.00563028	-3.44361	0.000579265	2.4276e-14	0.00495083
K00643	K00643	-0.0194117	0.00634822	-3.05782	0.00224273	1.16062e-14	0.0117521
K00702	K00702	-0.0194308	0.0068272	-2.84609	0.00444618	1.96693e-11	0.0160999
K00261	K00261	-0.0194457	0.00730912	-2.66047	0.00783112	3.81044e-10	0.0220396
K00523	K00523	-0.0194527	0.00560361	-3.47145	0.000522548	4.53365e-12	0.00460483
K01707	K01707	-0.0194585	0.00569042	-3.41952	0.000632924	3.30534e-08	0.00517489
K01137	K01137	-0.0194608	0.00551836	-3.52656	0.000425222	2.17534e-14	0.00397762
K01681	K01681	-0.019466	0.0078357	-2.48427	0.013018	1.03347e-12	0.0301654
K05518	K05518	-0.0194995	0.00615871	-3.16617	0.00155502	9.83903e-10	0.00951619
K01474	K01474	-0.0195091	0.00581993	-3.35212	0.000808628	2.55961e-09	0.00616069
K10856	K10856	-0.0195148	0.0060787	-3.21036	0.00133506	1.88803e-06	0.00856993
K12508	K12508	-0.0195392	0.00600754	-3.25245	0.00115263	1.36678e-07	0.00772774
K10854	K10854	-0.0196026	0.00611593	-3.20518	0.00135928	1.35912e-09	0.00868847
K07535	K07535	-0.0196072	0.0063161	-3.10433	0.00191905	1.71975e-13	0.010702
K03333	K03333	-0.0196136	0.00592882	-3.30818	0.000946475	2.80019e-15	0.0067347
K04090	K04090	-0.0196146	0.00580844	-3.37692	0.000739291	1.7849e-13	0.00580844
K00882	K00882	-0.0196276	0.00766304	-2.56133	0.0104597	1.67297e-08	0.0261796
K00043	K00043	-0.0196382	0.00649711	-3.02261	0.00252027	1.31108e-18	0.0123838
K03736	K03736	-0.019641	0.00757272	-2.59365	0.00952734	1.16045e-08	0.0245885
K00040	K00040	-0.019683	0.00750242	-2.62356	0.00873129	1.47896e-09	0.0234486
K10622	K10622	-0.0196916	0.00628207	-3.13458	0.00173217	2.05709e-09	0.0101082
K05994	K05994	-0.0197128	0.00649403	-3.03553	0.00241496	8.01682e-19	0.0122336
K07260	K07260	-0.0197782	0.00752573	-2.62807	0.00861637	3.05984e-11	0.0232935
K02760	K02760	-0.0197836	0.00731105	-2.70598	0.00683618	2.88693e-06	0.02028
K08297	K08297	-0.0198063	0.00766839	-2.58285	0.00983019	5.1722e-09	0.0250699
K00302	K00302	-0.0198072	0.00571025	-3.46871	0.000527909	2.09918e-12	0.00462994
K08483	K08483	-0.0198242	0.00786978	-2.51902	0.0118026	1.10666e-14	0.0285097
K02182	K02182	-0.0198637	0.00746536	-2.66078	0.00782379	2.50983e-08	0.0220396
K00683	K00683	-0.0198828	0.00627319	-3.16949	0.00153736	1.80269e-07	0.00942728
K13609	K13609	-0.019918	0.00683513	-2.91406	0.0035853	9.12021e-16	0.0146869
K06121	K06121	-0.0199296	0.0087944	-2.26617	0.0234888	4.17862e-22	0.0446451
K06118	K06118	-0.0199314	0.00591507	-3.3696	0.000759145	2.76203e-11	0.00591705
K00253	K00253	-0.0199487	0.00563567	-3.53973	0.000404622	6.12159e-11	0.00386312
K00737	K00737	-0.0199754	0.00596982	-3.34606	0.000826459	1.03051e-11	0.00621802
K15897	K15897	-0.020028	0.00629253	-3.18282	0.00146849	1.47912e-11	0.00915379
K06151	K06151	-0.0200642	0.00668949	-2.99935	0.00272045	8.94902e-15	0.0129545
K01075	K01075	-0.0200695	0.00599229	-3.34923	0.00081709	1.47733e-10	0.00620947
K16218	K16218	-0.0200783	0.00633027	-3.17179	0.00152527	1.45685e-09	0.00939133
K05342	K05342	-0.0200929	0.00650243	-3.09006	0.00201349	3.35866e-11	0.0110852
K01769	K01769	-0.0201385	0.0061911	-3.25281	0.00115119	1.20055e-10	0.00772774
K15866	K15866	-0.0201495	0.00797115	-2.5278	0.0115122	2.04092e-15	0.0280325
K14259	K14259	-0.0201961	0.0063884	-3.16137	0.00158078	5.37688e-18	0.00959603
K10542	K10542	-0.0202046	0.00766632	-2.6355	0.00843028	9.84134e-09	0.0229136
K08299	K08299	-0.0202225	0.00771533	-2.62108	0.00879487	1.97126e-08	0.023544
K13607	K13607	-0.0202359	0.00694227	-2.91488	0.00357588	3.91411e-11	0.0146836
K01029	K01029	-0.020239	0.00548086	-3.69266	0.00022457	6.83211e-14	0.0025001
K03863	K03863	-0.0202461	0.00611934	-3.30854	0.000945266	2.0021e-10	0.0067347
K00360	K00360	-0.0202503	0.00632614	-3.20105	0.00137884	2.71656e-10	0.00877631
K13485	K13485	-0.0202627	0.00637535	-3.17829	0.00149155	3.1721e-11	0.00924344
K15566	K15566	-0.0202669	0.00611235	-3.31573	0.000921347	6.583e-17	0.00661697
K10855	K10855	-0.0203216	0.00620099	-3.27715	0.00105662	9.9656e-09	0.00724906
K05597	K05597	-0.0203594	0.00619177	-3.28814	0.0010163	1.08208e-05	0.0070172
K13017	K13017	-0.0203722	0.00599932	-3.39576	0.000690356	1.00825e-12	0.00551882
K08690	K08690	-0.0203936	0.00591937	-3.44523	0.000575831	5.34456e-08	0.00494866
K00007	K00007	-0.0204384	0.00660563	-3.09409	0.00198639	1.37494e-08	0.0109623
K13669	K13669	-0.0204489	0.00630854	-3.24147	0.00119789	5.7472e-13	0.00793662
K08566	K08566	-0.0204651	0.00833879	-2.4542	0.0141578	4.89339e-21	0.0319238
K04099	K04099	-0.0204664	0.00635135	-3.22237	0.00128047	5.83406e-07	0.00832579
K01576	K01576	-0.0204711	0.00617508	-3.31512	0.00092335	4.67743e-12	0.00661697
K14268	K14268	-0.0204808	0.00642166	-3.18933	0.00143589	9.63415e-08	0.0090629
K01968	K01968	-0.0205245	0.00570972	-3.59466	0.000328315	6.66532e-11	0.00332392
K08295	K08295	-0.0205571	0.00598874	-3.43262	0.000603212	1.4591e-05	0.0050391
K16651	K16651	-0.0205792	0.00923326	-2.22881	0.025876	2.89977e-08	0.047821
K01731	K01731	-0.0205842	0.00614992	-3.34707	0.000823445	6.14433e-12	0.00621083
K06182	K06182	-0.020586	0.00755891	-2.7234	0.00648641	3.00371e-10	0.0196481
K08967	K08967	-0.0206319	0.00603306	-3.41981	0.000632247	4.74666e-15	0.00517489
K02768	K02768	-0.0206355	0.00915562	-2.25386	0.0242533	5.50864e-11	0.0456471
K00459	K00459	-0.0206451	0.00557056	-3.7061	0.000213021	2.30406e-13	0.00240706
K01860	K01860	-0.0206875	0.00681822	-3.03415	0.00242598	7.48596e-12	0.0122336
K15059	K15059	-0.0206875	0.00681822	-3.03415	0.00242598	7.48596e-12	0.0122336
K15253	K15253	-0.0206875	0.00681822	-3.03415	0.00242598	7.48596e-12	0.0122336
K00249	K00249	-0.0206998	0.00593712	-3.48652	0.000494064	3.57633e-13	0.00439703
K15778	K15778	-0.0207011	0.00922022	-2.24519	0.0248049	4.89518e-24	0.0464823
K01578	K01578	-0.0207187	0.00619878	-3.34239	0.000837422	2.08216e-14	0.00624614
K13063	K13063	-0.0207345	0.00620303	-3.34263	0.000836695	7.50408e-07	0.00624614
K01004	K01004	-0.0207553	0.00608926	-3.40851	0.000658961	2.9767e-10	0.00535872
K01120	K01120	-0.0207586	0.00701515	-2.95911	0.00310152	9.12525e-14	0.013781
K02778	K02778	-0.0208337	0.00888335	-2.34525	0.0190577	2.3331e-17	0.0385885
K16047	K16047	-0.0208448	0.00630326	-3.30699	0.000950482	1.07127e-11	0.0067473
K00032	K00032	-0.0208651	0.00627877	-3.32312	0.000897313	3.60796e-09	0.00646108
K16217	K16217	-0.0208803	0.00638176	-3.27187	0.00107648	1.37239e-11	0.00736449
K13075	K13075	-0.0209499	0.00569439	-3.67904	0.000236872	1.07113e-06	0.0025987
K07406	K07406	-0.0209553	0.00948997	-2.20815	0.0272846	3.73537e-15	0.0498895
K01434	K01434	-0.0209801	0.00556756	-3.76827	0.0001665	1.40744e-20	0.00205873
K01673	K01673	-0.020997	0.00881284	-2.38254	0.0172352	1.41135e-17	0.0359603
K10710	K10710	-0.0210419	0.00806418	-2.60931	0.00910277	7.43263e-19	0.0239017
K08964	K08964	-0.0210514	0.00629356	-3.34492	0.00082986	4.69903e-18	0.00622808
K00588	K00588	-0.0210612	0.00601714	-3.5002	0.000469443	2.01343e-13	0.00427888
K01473	K01473	-0.021068	0.0059264	-3.55494	0.000381976	2.99993e-10	0.00370554
K03170	K03170	-0.0210924	0.00708982	-2.97503	0.00294525	7.71444e-26	0.0133784
K05879	K05879	-0.021135	0.00872731	-2.42171	0.015487	8.58305e-16	0.0336388
K16049	K16049	-0.021141	0.00638949	-3.30872	0.00094464	9.16595e-11	0.0067347
K00411	K00411	-0.0211411	0.00577931	-3.65806	0.00025706	2.40509e-15	0.00275018
K01182	K01182	-0.0211502	0.00745686	-2.83634	0.00458384	5.93449e-16	0.016273
K02611	K02611	-0.0211503	0.00928063	-2.27897	0.0227156	1.78608e-15	0.0434577
K13668	K13668	-0.0211531	0.00583959	-3.62236	0.000295167	8.70749e-11	0.00307647
K15918	K15918	-0.021276	0.00631852	-3.36724	0.000765646	1.29293e-12	0.00593819
K00822	K00822	-0.0212976	0.00570627	-3.73232	0.000192081	5.19322e-14	0.0022549
K04108	K04108	-0.0213266	0.00618105	-3.45032	0.000565112	4.63053e-13	0.00487126
K12073	K12073	-0.0213816	0.00751261	-2.8461	0.00444597	5.06398e-25	0.0160999
K12255	K12255	-0.0213856	0.00642704	-3.32744	0.000883549	4.22605e-19	0.0064544
K14748	K14748	-0.0213909	0.00639019	-3.34745	0.000822314	1.47046e-10	0.00621083
K14749	K14749	-0.0213909	0.00639019	-3.34745	0.000822314	1.47046e-10	0.00621083
K00141	K00141	-0.0213912	0.00618114	-3.46071	0.000543786	9.95389e-09	0.00471437
K13061	K13061	-0.0213922	0.00666214	-3.21102	0.00133202	1.62635e-14	0.00856993
K05927	K05927	-0.0213977	0.00777388	-2.75252	0.00593777	3.1189e-14	0.0187416
K05828	K05828	-0.0214554	0.00625442	-3.43044	0.000608065	3.04606e-17	0.0050391
K00015	K00015	-0.0214608	0.0059436	-3.61074	0.000308673	4.53622e-13	0.00317838
K02769	K02769	-0.0214785	0.009504	-2.25994	0.0238729	1.4881e-10	0.0452131
K04343	K04343	-0.0215082	0.00604516	-3.55793	0.000377676	1.27926e-14	0.0036995
K06152	K06152	-0.0215169	0.00632924	-3.3996	0.000680754	8.22669e-17	0.00548309
K01962	K01962	-0.0215235	0.00798127	-2.69676	0.00702807	1.00401e-11	0.0205462
K00448	K00448	-0.0215747	0.0058257	-3.70336	0.000215328	3.20452e-09	0.00241504
K07653	K07653	-0.0216886	0.00649236	-3.34064	0.000842726	9.64429e-10	0.00626232
K01561	K01561	-0.0216967	0.00582395	-3.72543	0.000197386	8.06972e-10	0.00230819
K00019	K00019	-0.0217047	0.00552073	-3.9315	8.56952e-05	2.20063e-13	0.00120895
K13995	K13995	-0.021721	0.00652499	-3.3289	0.000878956	4.92268e-12	0.00643643
K00122	K00122	-0.0217338	0.00596686	-3.64242	0.000273148	1.29866e-17	0.00290172
K00263	K00263	-0.0217646	0.00555871	-3.9154	9.15989e-05	8.0868e-17	0.00126189
K01476	K01476	-0.0217766	0.00580099	-3.75394	0.000176289	5.16383e-11	0.00212746
K01822	K01822	-0.0217845	0.00660356	-3.29891	0.000978211	6.32473e-08	0.0068794
K13727	K13727	-0.0218038	0.00721316	-3.02278	0.00251888	3.82003e-17	0.0123838
K00446	K00446	-0.0218178	0.00623719	-3.49803	0.000473281	3.74535e-10	0.00429514
K01692	K01692	-0.0218442	0.0072145	-3.02782	0.0024773	1.27969e-13	0.0123087
K11614	K11614	-0.0218539	0.00597415	-3.65807	0.000257049	2.86549e-18	0.00275018
K00193	K00193	-0.0218657	0.00627477	-3.4847	0.000497417	5.31401e-12	0.00441385
K05878	K05878	-0.0218791	0.0090131	-2.42748	0.0152435	3.35614e-13	0.0333103
K07717	K07717	-0.0219416	0.0061332	-3.57751	0.000350553	2.02431e-16	0.00347901
K03500	K03500	-0.0219485	0.00721783	-3.04088	0.00237255	5.66404e-08	0.0121942
K10843	K10843	-0.0219505	0.00581384	-3.77557	0.000161717	2.84462e-09	0.00202449
K05979	K05979	-0.0219976	0.00888448	-2.47595	0.0133248	8.26556e-22	0.0305531
K01215	K01215	-0.0220067	0.00883141	-2.49186	0.0127434	1.08138e-10	0.0298309
K15408	K15408	-0.0220917	0.00632993	-3.49003	0.000487622	7.8204e-15	0.00437844
K15357	K15357	-0.0220942	0.00644935	-3.4258	0.000618506	3.43946e-11	0.00508456
K03366	K03366	-0.0221659	0.00921135	-2.40637	0.0161525	8.40334e-18	0.0344883
K09882	K09882	-0.0221709	0.00740505	-2.99402	0.00276834	4.2594e-16	0.0130095
K05829	K05829	-0.0222107	0.00617683	-3.59581	0.000326875	1.90994e-17	0.00332047
K09880	K09880	-0.0222216	0.00645611	-3.44196	0.00058282	8.79654e-20	0.00495572
K00433	K00433	-0.0222238	0.00859788	-2.58481	0.00977478	7.09472e-17	0.0250131
K01583	K01583	-0.0222597	0.00658766	-3.37899	0.000733753	1.7443e-15	0.00577998
K01807	K01807	-0.0223256	0.00928831	-2.40362	0.016274	4.67382e-18	0.0346741
K10673	K10673	-0.0223356	0.00663687	-3.36539	0.000770812	2.50833e-12	0.00596293
K12583	K12583	-0.0223848	0.00618957	-3.61653	0.00030187	9.68675e-11	0.00312969
K15780	K15780	-0.0223888	0.00780234	-2.86949	0.00413061	2.42876e-24	0.0156966
K00003	K00003	-0.0224812	0.00740504	-3.03593	0.00241177	5.74461e-14	0.0122336
K01014	K01014	-0.0225262	0.0063218	-3.56326	0.000370094	8.82193e-19	0.00363705
K00273	K00273	-0.0225273	0.00627327	-3.591	0.000332949	8.82972e-13	0.00334836
K07697	K07697	-0.0225519	0.00752176	-2.99822	0.00273053	1.8535e-08	0.0129545
K14660	K14660	-0.0225745	0.00646418	-3.49225	0.00048361	6.30456e-21	0.00435538
K00872	K00872	-0.0226135	0.0080203	-2.81953	0.00483057	1.15852e-21	0.0167515
K00372	K00372	-0.0226675	0.00604403	-3.7504	0.00017879	6.86159e-19	0.00214051
K13660	K13660	-0.0226781	0.00659828	-3.43697	0.000593624	1.0077e-16	0.00499368
K05827	K05827	-0.022695	0.00604862	-3.75209	0.00017759	4.31055e-17	0.00213461
K11532	K11532	-0.0227025	0.00633248	-3.58508	0.000340572	8.15459e-19	0.00340234
K01166	K01166	-0.0227042	0.00600838	-3.77875	0.00015967	3.67848e-22	0.00200718
K01816	K01816	-0.0227147	0.00912725	-2.48867	0.0128584	1.47585e-16	0.0299686
K03800	K03800	-0.0227234	0.00901511	-2.52059	0.0117503	4.83349e-16	0.0284288
K15982	K15982	-0.0227352	0.00671303	-3.38672	0.000713432	1.20195e-09	0.00563462
K16242	K16242	-0.0227568	0.00657792	-3.45958	0.000546082	1.77941e-12	0.00472072
K14266	K14266	-0.0228633	0.00693388	-3.29733	0.000983724	1.92163e-23	0.00688607
K08691	K08691	-0.0228782	0.00614604	-3.72243	0.00019974	9.63231e-13	0.00232671
K04116	K04116	-0.0229191	0.00632396	-3.62417	0.00029312	2.77217e-17	0.00307647
K04561	K04561	-0.0229621	0.00826253	-2.77906	0.00547438	5.04516e-12	0.0180092
K00808	K00808	-0.0229633	0.00669449	-3.43018	0.000608635	1.68339e-13	0.0050391
K03412	K03412	-0.0229636	0.00766161	-2.99723	0.0027394	2.16213e-17	0.0129545
K01751	K01751	-0.022966	0.00996157	-2.30545	0.0211867	9.82362e-13	0.0415337
K04107	K04107	-0.0230067	0.00581662	-3.95534	7.76091e-05	6.69355e-12	0.00113663
K04109	K04109	-0.0230067	0.00581662	-3.95534	7.76091e-05	6.69355e-12	0.00113663
K01415	K01415	-0.023059	0.00862104	-2.67474	0.00750597	3.4759e-14	0.0214669
K10844	K10844	-0.0230947	0.00869508	-2.65607	0.00793384	5.39204e-20	0.0222435
K00087	K00087	-0.0231293	0.00989231	-2.33811	0.0194253	3.43303e-16	0.0390968
K02476	K02476	-0.0231443	0.00606976	-3.81306	0.000139109	2.66465e-11	0.00179355
K16421	K16421	-0.0231523	0.00617592	-3.7488	0.000179931	1.46746e-12	0.00214566
K16165	K16165	-0.0232272	0.00591501	-3.92683	8.73699e-05	2.85268e-14	0.00122035
K05396	K05396	-0.0232343	0.00968496	-2.399	0.0164804	4.20526e-14	0.0349905
K13479	K13479	-0.023257	0.00992268	-2.34382	0.0191308	2.63625e-16	0.0386589
K01387	K01387	-0.0232781	0.00714302	-3.25887	0.00112696	1.88147e-13	0.00764052
K07313	K07313	-0.0232813	0.0101623	-2.29093	0.0220135	4.06343e-15	0.0425736
K00304	K00304	-0.0232856	0.00598407	-3.89126	0.000101175	1.57394e-14	0.00138735
K01032	K01032	-0.0232901	0.00632395	-3.68284	0.000233378	3.19514e-19	0.00256971
K01507	K01507	-0.0233026	0.00796592	-2.92528	0.00345878	1.69815e-13	0.0144933
K00974	K00974	-0.0233244	0.00698525	-3.33909	0.000847424	8.41212e-11	0.00628176
K14980	K14980	-0.0233367	0.00621638	-3.75406	0.000176201	2.99227e-15	0.00212746
K05895	K05895	-0.0233546	0.00906686	-2.57582	0.0100321	1.62114e-12	0.0253704
K01226	K01226	-0.0233663	0.0102496	-2.27973	0.0226705	5.76903e-16	0.0434015
K15731	K15731	-0.0233734	0.0066761	-3.50105	0.000467954	3.26169e-25	0.00427823
K01758	K01758	-0.0233883	0.00614947	-3.8033	0.000144688	2.32052e-19	0.00185755
K00638	K00638	-0.0234335	0.00993489	-2.35871	0.0183815	1.02441e-20	0.0376234
K10714	K10714	-0.0234337	0.00675136	-3.47095	0.000523518	9.94961e-16	0.00460483
K01902	K01902	-0.0234504	0.00925893	-2.53273	0.0113518	8.2706e-15	0.027709
K13930	K13930	-0.0234626	0.00641072	-3.6599	0.00025523	7.01056e-14	0.0027501
K05985	K05985	-0.0234742	0.00932901	-2.51626	0.0118957	5.43335e-07	0.0286198
K14633	K14633	-0.0234907	0.00621463	-3.77991	0.000158933	4.05206e-11	0.00200627
K08651	K08651	-0.0234969	0.00699312	-3.36	0.000785949	1.88978e-27	0.006046
K14165	K14165	-0.0235426	0.00642751	-3.66279	0.000252368	1.10372e-05	0.00272902
K01903	K01903	-0.0235656	0.00928832	-2.53712	0.0112106	8.1669e-15	0.0275436
K02041	K02041	-0.0235803	0.00749292	-3.14702	0.00166031	9.39381e-11	0.00989647
K00315	K00315	-0.0235891	0.00786055	-3.00095	0.00270622	8.28098e-12	0.0129536
K01458	K01458	-0.0235985	0.00669045	-3.52719	0.00042422	8.6288e-17	0.00397762
K01801	K01801	-0.0236	0.00598848	-3.94091	8.2414e-05	3.7387e-14	0.00118456
K01878	K01878	-0.0236033	0.00948485	-2.48852	0.0128636	1.33858e-10	0.0299686
K04088	K04088	-0.0236341	0.00948366	-2.49209	0.0127354	1.97479e-16	0.0298309
K14630	K14630	-0.0237092	0.00586616	-4.0417	5.39581e-05	1.69903e-16	0.000852312
K00481	K00481	-0.0237218	0.0059045	-4.01758	5.97645e-05	8.52355e-09	0.00092943
K15232	K15232	-0.0237268	0.00581049	-4.08344	4.51494e-05	1.5348e-11	0.000740302
K05898	K05898	-0.0237392	0.00616328	-3.85172	0.000118934	5.3224e-14	0.00158073
K01857	K01857	-0.0237605	0.0057803	-4.11059	4.01721e-05	1.63664e-09	0.000669609
K14680	K14680	-0.0237656	0.0064059	-3.70995	0.000209815	1.49958e-16	0.00240269
K12254	K12254	-0.0237863	0.00635633	-3.74214	0.000184752	8.21674e-10	0.00218587
K05552	K05552	-0.0238366	0.0064263	-3.70923	0.000210414	2.25106e-08	0.00240269
K00218	K00218	-0.0238479	0.00693518	-3.43868	0.000589906	3.33732e-17	0.00498529
K07649	K07649	-0.0238605	0.00634049	-3.76319	0.000169908	1.91563e-16	0.00206698
K00209	K00209	-0.0239041	0.00657455	-3.63585	0.000280184	6.34224e-25	0.00296602
K00821	K00821	-0.0239621	0.00759886	-3.15338	0.00162462	1.3312e-09	0.00974449
K15509	K15509	-0.0240032	0.00645363	-3.71934	0.000202196	1.19657e-14	0.00234625
K01406	K01406	-0.024011	0.00628189	-3.82226	0.000134031	2.05122e-13	0.00175053
K00305	K00305	-0.0240324	0.00606867	-3.96008	7.60916e-05	8.61076e-16	0.00112534
K14335	K14335	-0.0240405	0.00629584	-3.81848	0.000136095	2.18904e-11	0.00176223
K00217	K00217	-0.0241035	0.00693397	-3.47615	0.000513505	3.3186e-11	0.00454324
K00086	K00086	-0.0241401	0.0073267	-3.29482	0.000992538	5.62546e-25	0.00693168
K01007	K01007	-0.0243248	0.00882706	-2.75571	0.0058802	4.45632e-15	0.018635
K02193	K02193	-0.0243375	0.0100406	-2.42391	0.015394	1.06586e-22	0.0335819
K00785	K00785	-0.0243861	0.00738566	-3.30182	0.000968131	1.73012e-16	0.00682442
K12256	K12256	-0.0244331	0.00584289	-4.18168	2.94899e-05	1.58354e-14	0.00053276
K08646	K08646	-0.0245124	0.00670556	-3.65553	0.000259603	3.8308e-21	0.00276757
K10778	K10778	-0.0245188	0.0108524	-2.2593	0.0239128	1.50099e-16	0.0452603
K01003	K01003	-0.0245278	0.00614248	-3.99315	6.62489e-05	3.02406e-11	0.000999365
K16164	K16164	-0.024714	0.00630212	-3.92153	8.93058e-05	4.45099e-07	0.00123594
K14340	K14340	-0.0248164	0.00708517	-3.50259	0.000465274	8.46917e-09	0.00427823
K10715	K10715	-0.0249044	0.00671584	-3.70831	0.000211181	6.73047e-17	0.00240269
K00232	K00232	-0.0249141	0.00595044	-4.18694	2.88183e-05	5.48763e-13	0.000523763
K01698	K01698	-0.024945	0.00853164	-2.92382	0.00347502	1.13023e-16	0.0145009
K00480	K00480	-0.0249812	0.00615456	-4.05897	5.01324e-05	1.07313e-12	0.000800262
K12997	K12997	-0.0250066	0.0106519	-2.34763	0.0189368	1.57808e-08	0.0384212
K01823	K01823	-0.0250089	0.0102235	-2.44621	0.0144751	1.24807e-10	0.0323252
K00575	K00575	-0.0250682	0.0069758	-3.59359	0.000329666	3.27107e-10	0.00332642
K06012	K06012	-0.0251515	0.00716056	-3.51251	0.000448286	9.3843e-23	0.0041487
K16320	K16320	-0.0252163	0.00704638	-3.57862	0.00034908	1.42826e-16	0.00347582
K01416	K01416	-0.0252485	0.00670918	-3.76329	0.000169846	4.94456e-11	0.00206698
K01432	K01432	-0.025315	0.0066263	-3.82038	0.000135053	7.02052e-11	0.00175627
K10218	K10218	-0.0253415	0.00604861	-4.18963	2.84795e-05	6.38879e-11	0.000520743
K03399	K03399	-0.0253456	0.00938262	-2.70134	0.00693219	1.34381e-18	0.0204284
K06179	K06179	-0.0253514	0.0072396	-3.50177	0.000466703	7.67213e-14	0.00427823
K05603	K05603	-0.0253739	0.00683969	-3.70981	0.000209938	1.69445e-17	0.00240269
K01031	K01031	-0.0253758	0.00632566	-4.01157	6.13027e-05	3.49334e-19	0.000938834
K04094	K04094	-0.0253939	0.00865693	-2.93336	0.00337018	6.56408e-06	0.0142468
K01728	K01728	-0.0254679	0.00624924	-4.07537	4.67392e-05	1.01183e-18	0.000762227
K03750	K03750	-0.0255814	0.00847786	-3.01744	0.00256355	2.3631e-16	0.0124947
K13934	K13934	-0.0256012	0.00696948	-3.67333	0.000242208	1.65334e-20	0.00263806
K03462	K03462	-0.0256469	0.0109242	-2.34771	0.0189327	4.38991e-27	0.0384212
K02191	K02191	-0.0257885	0.00957306	-2.69386	0.00708931	1.20655e-18	0.0206852
K01502	K01502	-0.0259393	0.00660924	-3.9247	8.81452e-05	3.71975e-18	0.0012255
K01494	K01494	-0.0260002	0.00802212	-3.24107	0.00119957	4.66457e-14	0.00793662
K09461	K09461	-0.0260247	0.00617114	-4.21716	2.52296e-05	3.44345e-11	0.000481757
K07404	K07404	-0.0260838	0.00747788	-3.48813	0.000491107	1.20512e-10	0.00438736
K16319	K16319	-0.0260886	0.00705868	-3.69596	0.00022168	2.87279e-17	0.00247706
K10441	K10441	-0.0261045	0.00766883	-3.40397	0.000669985	2.50027e-16	0.00543372
K11357	K11357	-0.0261613	0.0064662	-4.04586	5.30118e-05	1.25159e-15	0.000841771
K01055	K01055	-0.0261946	0.00584328	-4.48286	7.54934e-06	1.73393e-15	0.000171251
K00611	K00611	-0.0262087	0.00711561	-3.68327	0.000232985	1.99411e-10	0.00256971
K13929	K13929	-0.0264006	0.00706203	-3.73839	0.000187517	1.63261e-20	0.00220991
K15373	K15373	-0.0264101	0.00779525	-3.38797	0.000710199	1.36108e-12	0.0056238
K16514	K16514	-0.0264263	0.0061965	-4.26472	2.04285e-05	3.41839e-14	0.000408164
K00042	K00042	-0.0264805	0.0111976	-2.36484	0.0180802	6.00675e-18	0.0372088
K02412	K02412	-0.0264909	0.00748047	-3.54135	0.000402152	1.94737e-10	0.00385173
K08316	K08316	-0.0264915	0.00873475	-3.03288	0.00243623	4.12574e-16	0.0122336
K02334	K02334	-0.0266101	0.010642	-2.50048	0.012438	5.19193e-10	0.0293962
K13745	K13745	-0.0266409	0.00635289	-4.1935	2.8e-05	6.39771e-24	0.000515097
K01684	K01684	-0.0266879	0.0117697	-2.26752	0.0234063	2.23268e-21	0.0445251
K03769	K03769	-0.0266973	0.00950069	-2.81004	0.00497512	5.10141e-20	0.0169747
K03407	K03407	-0.0267066	0.00690342	-3.8686	0.00011102	6.94629e-10	0.0014953
K13292	K13292	-0.026859	0.00791059	-3.39532	0.000691453	1.35007e-11	0.00551882
K00317	K00317	-0.0269318	0.00684771	-3.93297	8.51758e-05	5.40027e-16	0.00120895
K09693	K09693	-0.0269613	0.00743771	-3.62494	0.000292243	1.47735e-07	0.00307647
K15510	K15510	-0.0270018	0.00684485	-3.94484	8.10786e-05	4.86026e-13	0.00118171
K03224	K03224	-0.0270103	0.0111727	-2.41754	0.0156656	4.80174e-17	0.033856
K00797	K00797	-0.0270456	0.00730051	-3.70461	0.000214271	1.95592e-13	0.00241215
K00131	K00131	-0.0270572	0.00927241	-2.91804	0.00354	8.30682e-15	0.0146104
K01008	K01008	-0.0271142	0.00870695	-3.11409	0.00185682	3.33059e-16	0.010554
K02056	K02056	-0.0271926	0.00755646	-3.59859	0.00032341	7.30569e-12	0.00329638
K04771	K04771	-0.0272171	0.00815932	-3.33571	0.000857768	5.27484e-11	0.00632735
K01483	K01483	-0.0272235	0.0122793	-2.21701	0.0266724	1.15789e-16	0.0490078
K01223	K01223	-0.0272689	0.00779788	-3.49697	0.000475157	1.74592e-07	0.00429514
K07305	K07305	-0.0273053	0.00959882	-2.84466	0.00446616	3.55678e-24	0.0161177
K10012	K10012	-0.0273067	0.011045	-2.4723	0.0134615	4.49011e-18	0.0307677
K02082	K02082	-0.0273371	0.0112843	-2.42257	0.0154508	1.76219e-16	0.0335955
K03367	K03367	-0.0273806	0.0100445	-2.72593	0.00643705	2.75955e-13	0.019597
K01669	K01669	-0.0274304	0.00977304	-2.80674	0.00502621	2.07361e-18	0.0170532
K00836	K00836	-0.0274389	0.0059546	-4.60801	4.17857e-06	3.08805e-24	0.000102494
K04566	K04566	-0.0274522	0.0118955	-2.30779	0.0210562	2.47731e-23	0.0413854
K00989	K00989	-0.0275355	0.0092498	-2.97688	0.00292759	3.64202e-20	0.0133784
K00852	K00852	-0.0275894	0.00825525	-3.34204	0.000838478	4.09757e-18	0.00624614
K02510	K02510	-0.0277582	0.00773655	-3.58794	0.000336874	8.2387e-18	0.00337658
K00450	K00450	-0.0278213	0.00684211	-4.06619	4.86107e-05	1.595e-13	0.000780637
K13979	K13979	-0.0278605	0.0095465	-2.9184	0.00353589	1.62435e-18	0.0146104
K03464	K03464	-0.0278618	0.00626039	-4.45049	8.77605e-06	9.02927e-18	0.000196128
K12234	K12234	-0.0281573	0.0115592	-2.43592	0.0148926	1.46412e-22	0.0328828
K01571	K01571	-0.0281877	0.00846283	-3.33077	0.000873102	2.32989e-14	0.00640912
K05551	K05551	-0.0282106	0.00677487	-4.164	3.18611e-05	1.48706e-09	0.000562134
K13953	K13953	-0.0283696	0.0102724	-2.76173	0.00577303	7.34068e-16	0.0184929
K07178	K07178	-0.0284197	0.0112186	-2.53326	0.0113346	2.2974e-26	0.0276895
K04114	K04114	-0.0284289	0.00605763	-4.69307	2.77175e-06	2.36013e-17	7.20895e-05
K04115	K04115	-0.0284289	0.00605763	-4.69307	2.77175e-06	2.36013e-17	7.20895e-05
K05712	K05712	-0.0285358	0.0118143	-2.41536	0.0157596	5.35985e-17	0.0339861
K12527	K12527	-0.028542	0.00972616	-2.93456	0.00335722	6.69255e-13	0.0142458
K06023	K06023	-0.0285498	0.0083242	-3.42974	0.000609636	1.95955e-13	0.0050391
K03432	K03432	-0.0286017	0.0123168	-2.32217	0.0202682	2.90424e-21	0.0402828
K05599	K05599	-0.0286401	0.00826641	-3.46463	0.000535945	6.16231e-25	0.00466876
K05600	K05600	-0.0286401	0.00826641	-3.46463	0.000535945	6.16231e-25	0.00466876
K03782	K03782	-0.0286623	0.0107144	-2.67513	0.00749727	1.38395e-17	0.0214669
K10907	K10907	-0.0287025	0.00705176	-4.07027	4.77702e-05	2.21749e-06	0.000774854
K08604	K08604	-0.0287749	0.00758536	-3.79348	0.000150513	1.35506e-26	0.00191603
K07284	K07284	-0.0288168	0.00810566	-3.55514	0.000381688	8.61939e-16	0.00370554
K09019	K09019	-0.0288331	0.0119808	-2.40661	0.0161416	3.00468e-18	0.0344883
K14287	K14287	-0.0288824	0.0126191	-2.28878	0.0221385	7.22091e-17	0.0427878
K01761	K01761	-0.0288937	0.00767108	-3.76658	0.000167631	7.15586e-07	0.00206344
K14941	K14941	-0.0289485	0.0119127	-2.43006	0.0151356	7.92149e-22	0.0331954
K10831	K10831	-0.0289489	0.012636	-2.29099	0.0220102	3.13859e-22	0.0425736
K00116	K00116	-0.0289844	0.0111575	-2.59775	0.00941441	8.09181e-18	0.0244224
K01674	K01674	-0.0290434	0.0104043	-2.79147	0.00526918	5.26433e-21	0.0175271
K08092	K08092	-0.0291184	0.0129092	-2.25564	0.0241415	3.31619e-16	0.0455588
K01479	K01479	-0.0291762	0.0101849	-2.86465	0.00419414	5.11058e-17	0.0157974
K07246	K07246	-0.0291933	0.0114663	-2.54601	0.0109294	1.98063e-13	0.0270721
K01467	K01467	-0.0291934	0.0118237	-2.46906	0.013584	6.32026e-16	0.0309539
K00756	K00756	-0.0292514	0.00867697	-3.37115	0.000754895	8.28091e-12	0.00590031
K09251	K09251	-0.0292815	0.0114017	-2.56817	0.0102559	4.63961e-17	0.0258258
K01347	K01347	-0.0293698	0.00815748	-3.60035	0.000321242	5.4492e-14	0.00328538
K11434	K11434	-0.029411	0.00708593	-4.15062	3.37747e-05	1.47917e-23	0.000582276
K00228	K00228	-0.0294297	0.011032	-2.66766	0.00766571	2.57866e-18	0.0217772
K00285	K00285	-0.0294315	0.0103667	-2.83903	0.00454553	9.47742e-18	0.0162487
K01133	K01133	-0.029594	0.00612959	-4.82805	1.42483e-06	9.08042e-19	4.05538e-05
K01908	K01908	-0.0296092	0.011628	-2.54637	0.0109183	1.11031e-17	0.0270669
K00573	K00573	-0.0296102	0.00953388	-3.10579	0.00190962	2.15325e-18	0.0106691
K07709	K07709	-0.0296298	0.0131762	-2.24873	0.0245783	4.29784e-17	0.0461436
K00362	K00362	-0.0296413	0.00948247	-3.1259	0.00178398	5.74365e-20	0.01035
K05550	K05550	-0.0297533	0.00632674	-4.70277	2.64384e-06	2.22695e-18	6.99737e-05
K16650	K16650	-0.0297759	0.00794817	-3.74625	0.000181757	4.83841e-11	0.0021589
K04782	K04782	-0.0297981	0.00758075	-3.93076	8.59586e-05	1.6173e-12	0.00120895
K03433	K03433	-0.0298356	0.0126477	-2.35897	0.0183687	9.30502e-22	0.0376234
K14153	K14153	-0.0298709	0.00846837	-3.52735	0.000423962	2.12494e-13	0.00397762
K12420	K12420	-0.029885	0.00647254	-4.6172	3.99862e-06	2.0453e-11	9.88839e-05
K02844	K02844	-0.0299062	0.0122174	-2.44784	0.0144096	1.31627e-18	0.0322333
K00938	K00938	-0.0299174	0.0105361	-2.83951	0.00453866	2.05469e-09	0.0162487
K00363	K00363	-0.029962	0.0104623	-2.86381	0.00420524	9.87663e-19	0.0158195
K04087	K04087	-0.0299652	0.0100457	-2.98288	0.0028709	2.5238e-18	0.0133014
K14261	K14261	-0.0299727	0.0116332	-2.57649	0.0100127	7.2537e-19	0.0253426
K01826	K01826	-0.0299806	0.00992139	-3.02182	0.00252685	2.93643e-17	0.0123959
K01499	K01499	-0.0299945	0.0131837	-2.27512	0.022946	1.17015e-23	0.0438153
K08587	K08587	-0.0299957	0.00917879	-3.26793	0.00109155	1.72078e-26	0.0074171
K16619	K16619	-0.0299957	0.00917879	-3.26793	0.00109155	1.72078e-26	0.0074171
K02301	K02301	-0.0300462	0.00977937	-3.0724	0.0021362	1.12392e-17	0.0114475
K02533	K02533	-0.0300594	0.0110256	-2.72633	0.00642923	8.08581e-18	0.0195929
K00855	K00855	-0.0300728	0.012571	-2.39223	0.0167872	1.37767e-18	0.0354175
K03652	K03652	-0.0301077	0.00798153	-3.77218	0.000163922	9.32363e-18	0.00204361
K05591	K05591	-0.0301139	0.0124256	-2.42353	0.0154098	6.63113e-18	0.0335861
K04113	K04113	-0.030142	0.00606685	-4.96831	7.00616e-07	5.75266e-17	2.33584e-05
K02170	K02170	-0.0301447	0.0118865	-2.53605	0.0112448	3.58525e-18	0.0275594
K04112	K04112	-0.0301614	0.00606796	-4.9706	6.92434e-07	5.53702e-17	2.33584e-05
K08305	K08305	-0.0301915	0.011188	-2.69856	0.00699019	1.73537e-18	0.0204751
K05783	K05783	-0.0302152	0.006425	-4.70276	2.64402e-06	8.94834e-19	6.99737e-05
K04071	K04071	-0.0302204	0.00822199	-3.67556	0.000240116	1.73498e-05	0.00262475
K03672	K03672	-0.0302283	0.0116086	-2.60395	0.00924608	4.96775e-18	0.0241519
K16515	K16515	-0.0302487	0.00627017	-4.82422	1.45233e-06	4.00438e-15	4.07127e-05
K00138	K00138	-0.0302542	0.0109882	-2.75332	0.00592327	2.10323e-18	0.0187322
K05982	K05982	-0.0302836	0.0115915	-2.61257	0.00901662	1.76742e-20	0.0237784
K14581	K14581	-0.0302851	0.00804245	-3.76565	0.000168248	2.46055e-16	0.00206344
K01147	K01147	-0.0302918	0.0117482	-2.57842	0.009957	2.22806e-18	0.0252439
K00150	K00150	-0.0302948	0.0127585	-2.37448	0.0176155	8.95602e-25	0.0365768
K01255	K01255	-0.0303049	0.0093678	-3.235	0.00122527	1.41733e-15	0.00807129
K00632	K00632	-0.0303133	0.0110274	-2.7489	0.00600365	3.14899e-18	0.0188481
K11212	K11212	-0.030343	0.0118183	-2.56747	0.0102766	6.05037e-23	0.0258372
K05522	K05522	-0.0303465	0.0112728	-2.69201	0.00712879	2.85859e-18	0.0207402
K06445	K06445	-0.03037	0.0128016	-2.37236	0.0177168	9.49526e-18	0.0366108
K01637	K01637	-0.030371	0.010656	-2.85013	0.00439018	8.41591e-18	0.0160836
K01753	K01753	-0.0303724	0.0112438	-2.70127	0.0069336	3.34815e-18	0.0204284
K07642	K07642	-0.0303871	0.0117816	-2.57919	0.00993488	9.37519e-14	0.0252303
K08722	K08722	-0.0304014	0.010073	-3.01813	0.00255778	1.30461e-18	0.0124868
K07708	K07708	-0.0304043	0.0116208	-2.61637	0.00891694	1.96475e-18	0.0236325
K00064	K00064	-0.0304345	0.0104503	-2.91231	0.00360547	1.0277e-17	0.0147395
K04765	K04765	-0.0304565	0.0117175	-2.59923	0.00937414	1.44238e-18	0.0243808
K13060	K13060	-0.030503	0.00809433	-3.76844	0.000166387	3.80155e-22	0.00205873
K00681	K00681	-0.0305219	0.00978564	-3.11905	0.00182592	4.60416e-13	0.0104481
K06726	K06726	-0.0305253	0.00992331	-3.07612	0.00210983	7.34111e-19	0.011387
K07127	K07127	-0.0305723	0.0115615	-2.64432	0.00821403	5.41101e-17	0.0226111
K08306	K08306	-0.0305724	0.0133936	-2.28261	0.0224999	1.15986e-17	0.0432647
K00344	K00344	-0.0306111	0.00981558	-3.11863	0.00182851	4.27141e-19	0.0104481
K01799	K01799	-0.0306255	0.00630632	-4.85631	1.23676e-06	7.14832e-20	3.65815e-05
K14205	K14205	-0.0306389	0.00965092	-3.17471	0.00151004	6.86695e-10	0.00931653
K00163	K00163	-0.0306396	0.0103105	-2.9717	0.00297737	4.7667e-19	0.0133896
K12972	K12972	-0.0306612	0.0126082	-2.43184	0.0150615	5.29874e-18	0.0331198
K01725	K01725	-0.0306616	0.0128983	-2.37718	0.0174874	6.49276e-18	0.0363859
K08304	K08304	-0.0306882	0.0115954	-2.64658	0.00815955	1.51511e-18	0.0225434
K04093	K04093	-0.0307191	0.0106168	-2.89344	0.00382891	9.77322e-28	0.0151685
K03381	K03381	-0.0307504	0.00674777	-4.55713	5.32413e-06	3.15765e-22	0.000125491
K14128	K14128	-0.0307771	0.0132315	-2.32604	0.0200611	6.67345e-29	0.0400823
K01679	K01679	-0.030841	0.00949564	-3.24791	0.00117114	4.64231e-10	0.00781708
K01484	K01484	-0.0308428	0.0133435	-2.31146	0.0208528	1.13248e-17	0.0410928
K00322	K00322	-0.0308559	0.0120941	-2.55131	0.010765	3.00338e-18	0.0267309
K05774	K05774	-0.0309013	0.0133626	-2.31253	0.0207938	1.56396e-17	0.0410793
K05916	K05916	-0.0309183	0.0112063	-2.75901	0.00582119	8.10701e-18	0.0185779
K00694	K00694	-0.0309677	0.0113697	-2.7237	0.00648054	4.23865e-19	0.0196481
K15898	K15898	-0.0309701	0.0128041	-2.41877	0.0156127	3.44827e-26	0.0338144
K00230	K00230	-0.0309964	0.0112613	-2.75247	0.00593868	4.01352e-24	0.0187416
K05851	K05851	-0.0310093	0.013222	-2.34528	0.0190561	8.10908e-18	0.0385885
K10806	K10806	-0.0310283	0.0118559	-2.61712	0.00889726	4.73842e-14	0.0236325
K01631	K01631	-0.031103	0.013894	-2.23859	0.0252316	2.19562e-17	0.0469207
K01281	K01281	-0.0311141	0.0110175	-2.82405	0.00476309	1.80675e-09	0.016613
K03472	K03472	-0.0311437	0.0138361	-2.25091	0.0244399	4.61319e-17	0.0459408
K03583	K03583	-0.0312077	0.0116926	-2.66902	0.00763475	1.11706e-17	0.0217285
K00596	K00596	-0.0312232	0.00744431	-4.19423	2.791e-05	1.08925e-20	0.000515097
K00054	K00054	-0.0312309	0.0101116	-3.08862	0.00202322	6.7982e-09	0.0111185
K00201	K00201	-0.0312368	0.0140685	-2.22033	0.0264462	1.14733e-21	0.0487405
K08484	K08484	-0.0312739	0.0123294	-2.53654	0.0112293	4.10733e-18	0.0275436
K01682	K01682	-0.0312818	0.0115042	-2.71917	0.00656989	1.01008e-17	0.0198016
K06193	K06193	-0.0312905	0.00997288	-3.13756	0.00171469	1.21042e-16	0.0100451
K06120	K06120	-0.0313369	0.00886932	-3.53318	0.000414737	8.26722e-29	0.00393478
K00216	K00216	-0.0313672	0.0125484	-2.4997	0.0124655	1.0434e-18	0.0293962
K00799	K00799	-0.0313747	0.010355	-3.02992	0.00246021	6.20802e-19	0.0122888
K00202	K00202	-0.0313774	0.0135185	-2.32108	0.0203274	2.74609e-22	0.0403472
K16301	K16301	-0.0314268	0.0113435	-2.77047	0.00562066	9.78094e-15	0.0182535
K01095	K01095	-0.0314392	0.0109161	-2.88007	0.00399479	1.42964e-19	0.015458
K13935	K13935	-0.0314689	0.0079145	-3.97611	7.11594e-05	1.44628e-21	0.00106281
K07652	K07652	-0.0314822	0.00888253	-3.54429	0.000397705	5.12813e-09	0.00383199
K00673	K00673	-0.0314871	0.0122977	-2.56041	0.0104874	1.38735e-17	0.0261848
K01150	K01150	-0.0315491	0.0137385	-2.2964	0.0216988	3.66974e-17	0.0421996
K03582	K03582	-0.0315923	0.0115332	-2.73924	0.00618255	1.00176e-17	0.0192495
K03829	K03829	-0.0316104	0.0137388	-2.30082	0.0214477	1.05858e-16	0.0418549
K00568	K00568	-0.0316406	0.0110783	-2.8561	0.0043086	7.04536e-19	0.0159302
K10353	K10353	-0.0316419	0.010078	-3.13969	0.00170226	3.90248e-09	0.0100112
K07710	K07710	-0.0316564	0.0137727	-2.29849	0.0215801	2.002e-16	0.0420776
K01708	K01708	-0.031695	0.0121331	-2.61227	0.0090243	1.34138e-11	0.0237784
K00906	K00906	-0.031723	0.0134211	-2.36366	0.0181378	2.54171e-17	0.0373019
K00130	K00130	-0.0317292	0.0106671	-2.97451	0.0029503	4.40435e-18	0.0133784
K03774	K03774	-0.0317324	0.0126353	-2.51141	0.0120599	1.12962e-17	0.0289073
K05823	K05823	-0.0317325	0.0109205	-2.90578	0.00368139	7.40926e-09	0.0148908
K02336	K02336	-0.0317547	0.013591	-2.33645	0.0195118	2.00986e-17	0.0391515
K00005	K00005	-0.0317657	0.00969075	-3.27794	0.00105366	5.32059e-13	0.00724906
K03825	K03825	-0.0317782	0.0128722	-2.46875	0.0135957	2.16407e-18	0.030957
K01959	K01959	-0.0317865	0.0123991	-2.56362	0.0103913	1.53075e-24	0.0260602
K01856	K01856	-0.0318372	0.00645723	-4.93048	8.50025e-07	4.76988e-20	2.72822e-05
K01974	K01974	-0.0318571	0.0129576	-2.45857	0.0139867	1.5893e-18	0.0316563
K10680	K10680	-0.0318932	0.0110632	-2.88283	0.00396003	3.78206e-19	0.0154051
K06222	K06222	-0.0319121	0.013679	-2.33293	0.0196959	5.99603e-17	0.0394572
K04568	K04568	-0.0319187	0.0118196	-2.7005	0.0069497	1.86991e-19	0.0204558
K01439	K01439	-0.0319189	0.00830922	-3.84138	0.000124039	3.39733e-14	0.00163418
K06221	K06221	-0.0319525	0.0132143	-2.41802	0.015645	2.27652e-18	0.0338523
K01087	K01087	-0.0319637	0.0116801	-2.7366	0.00623235	2.75819e-19	0.0193003
K03417	K03417	-0.0319977	0.0116605	-2.7441	0.00609184	1.57945e-17	0.0190654
K04781	K04781	-0.0320207	0.0134164	-2.38669	0.0170422	8.62881e-16	0.0358036
K01782	K01782	-0.0320498	0.0112623	-2.84577	0.00445054	7.9e-19	0.0160999
K00098	K00098	-0.0320551	0.0139598	-2.29624	0.0217083	3.98717e-17	0.0421996
K02298	K02298	-0.0320669	0.0124186	-2.58217	0.00984976	1.44887e-18	0.0250986
K01638	K01638	-0.0321346	0.0114931	-2.796	0.00519596	9.37503e-18	0.0174763
K01069	K01069	-0.0321424	0.0109077	-2.94675	0.00322789	1.56721e-19	0.0139948
K00121	K00121	-0.0321506	0.0101104	-3.17994	0.00148311	1.14601e-18	0.00922587
K00795	K00795	-0.032197	0.0118208	-2.72377	0.00647931	2.62681e-19	0.0196481
K00117	K00117	-0.0322257	0.0122212	-2.63687	0.00839655	3.5307e-18	0.0229119
K07336	K07336	-0.0322463	0.012406	-2.59926	0.00937322	9.82861e-18	0.0243808
K07645	K07645	-0.0322545	0.0126496	-2.54984	0.0108102	1.07666e-17	0.0268211
K01920	K01920	-0.0322869	0.0112366	-2.87337	0.00408029	6.86253e-19	0.015642
K05526	K05526	-0.0323106	0.014096	-2.29219	0.021941	7.02523e-17	0.042515
K01644	K01644	-0.0323188	0.00971906	-3.3253	0.00089036	2.61686e-18	0.00645788
K01487	K01487	-0.0323188	0.0106258	-3.04155	0.0023673	2.80014e-14	0.0121942
K10713	K10713	-0.0323419	0.00670505	-4.82352	1.4574e-06	9.7884e-20	4.07127e-05
K01042	K01042	-0.0323557	0.0101175	-3.19801	0.00139346	7.52054e-19	0.00885064
K05549	K05549	-0.0323911	0.00657609	-4.92558	8.71477e-07	1.1048e-20	2.76763e-05
K00563	K00563	-0.0324142	0.00964871	-3.35943	0.000787564	4.51968e-17	0.006046
K03185	K03185	-0.0324309	0.0118393	-2.73927	0.00618195	2.15552e-19	0.0192495
K16328	K16328	-0.0324679	0.0117513	-2.76291	0.00575231	8.37604e-18	0.0184821
K04091	K04091	-0.0324886	0.0108453	-2.99562	0.00275388	3.25579e-18	0.0129617
K05714	K05714	-0.0325089	0.0146585	-2.21775	0.0266223	5.00344e-17	0.0489454
K08311	K08311	-0.0325453	0.0112635	-2.88943	0.00387793	3.92899e-19	0.0151944
K00758	K00758	-0.0325687	0.0115831	-2.81176	0.00494866	3.9356e-18	0.0169468
K07637	K07637	-0.0325691	0.0136981	-2.37764	0.0174654	8.25078e-18	0.0363653
K06183	K06183	-0.0325761	0.00843434	-3.86232	0.000113905	1.16176e-14	0.00152734
K01608	K01608	-0.0326019	0.0110717	-2.94461	0.00325029	3.93947e-16	0.0140536
K07639	K07639	-0.032607	0.0136788	-2.38376	0.0171782	6.38192e-17	0.0359408
K00529	K00529	-0.0326111	0.01341	-2.43186	0.0150606	2.13653e-17	0.0331198
K02339	K02339	-0.0326123	0.0115159	-2.83194	0.00464734	1.78595e-19	0.016311
K01825	K01825	-0.0327051	0.0136812	-2.39051	0.016866	4.14925e-17	0.0355588
K05822	K05822	-0.0327069	0.00882179	-3.70752	0.000211838	2.64839e-16	0.00240269
K06447	K06447	-0.0328006	0.0137621	-2.3834	0.0171949	3.20482e-17	0.0359509
K08077	K08077	-0.03282	0.00832655	-3.9416	8.21763e-05	2.02169e-17	0.00118456
K00769	K00769	-0.0328215	0.0125875	-2.60746	0.00915193	3.84423e-19	0.0239682
K10545	K10545	-0.0328315	0.0123121	-2.6666	0.00768986	2.36474e-19	0.0218048
K10747	K10747	-0.0328423	0.00941608	-3.4879	0.000491524	3.96246e-29	0.00438736
K01720	K01720	-0.032873	0.0120642	-2.72485	0.0064582	1.0064e-17	0.0196415
K00697	K00697	-0.0329219	0.0111608	-2.94978	0.00319648	2.93259e-20	0.0139948
K03752	K03752	-0.0329366	0.00970601	-3.39343	0.000696243	1.05093e-23	0.00554239
K10213	K10213	-0.032956	0.00970531	-3.39566	0.000690593	2.49538e-15	0.00551882
K00050	K00050	-0.0329614	0.00921572	-3.57665	0.000351709	1.71539e-23	0.00347903
K01584	K01584	-0.0330063	0.0122554	-2.69321	0.00710315	1.75801e-17	0.020692
K02302	K02302	-0.0330223	0.0115051	-2.87023	0.00412097	1.12675e-19	0.0156966
K09472	K09472	-0.0330254	0.0133088	-2.48148	0.0131203	3.51103e-17	0.0302861
K00484	K00484	-0.0330492	0.0123099	-2.68478	0.00728459	2.86787e-20	0.0210514
K01252	K01252	-0.0330501	0.0132931	-2.48626	0.0129455	3.0047e-18	0.0300435
K03919	K03919	-0.0330641	0.0127329	-2.59675	0.00944188	4.05912e-18	0.024445
K05921	K05921	-0.033071	0.0106446	-3.10682	0.00190296	3.99817e-19	0.0106691
K10111	K10111	-0.0330855	0.0125268	-2.64118	0.00829052	2.34842e-18	0.022757
K16329	K16329	-0.0331091	0.0109806	-3.01525	0.00258213	3.49368e-18	0.012562
K05350	K05350	-0.0331399	0.00777501	-4.26236	2.0645e-05	3.67838e-17	0.000409776
K01659	K01659	-0.0331522	0.012028	-2.75625	0.00587056	5.16914e-18	0.018635
K07640	K07640	-0.0332122	0.0139932	-2.37345	0.0176649	3.11667e-18	0.0366108
K07711	K07711	-0.0332517	0.0137558	-2.41728	0.0156769	3.36464e-18	0.0338562
K00631	K00631	-0.0332557	0.012535	-2.65303	0.00800554	1.33526e-18	0.0222867
K00455	K00455	-0.033273	0.0124974	-2.6624	0.00778628	3.54248e-18	0.0219749
K01070	K01070	-0.0332766	0.0131352	-2.53339	0.0113305	7.09065e-18	0.0276895
K15429	K15429	-0.0332942	0.0149154	-2.2322	0.0256514	6.24416e-22	0.0475078
K14126	K14126	-0.033348	0.0142239	-2.3445	0.019096	2.08515e-30	0.0386143
K15461	K15461	-0.0333857	0.0122432	-2.72687	0.00641877	6.84671e-18	0.0195808
K03824	K03824	-0.0333975	0.0119874	-2.78604	0.00535808	2.51499e-18	0.0177446
K14187	K14187	-0.0334062	0.0146209	-2.28483	0.0223693	3.70742e-21	0.0430959
K00672	K00672	-0.0334212	0.0146439	-2.28225	0.0225212	3.33112e-24	0.0432781
K00101	K00101	-0.0334339	0.0112035	-2.98425	0.00285817	7.54897e-19	0.0132867
K03181	K03181	-0.0334348	0.0129503	-2.58178	0.00986068	1.00278e-18	0.0251052
K02045	K02045	-0.0334405	0.0106364	-3.14396	0.0016777	4.09959e-14	0.00993723
K15257	K15257	-0.0334817	0.0120717	-2.77356	0.00556772	2.60019e-19	0.0181598
K00383	K00383	-0.0334891	0.0101843	-3.28831	0.00101571	2.25706e-17	0.0070172
K03981	K03981	-0.0335027	0.0113656	-2.94773	0.00321775	4.88096e-21	0.0139948
K15984	K15984	-0.0335334	0.012344	-2.71657	0.00662153	1.44388e-18	0.0198778
K00108	K00108	-0.0335531	0.0114879	-2.92073	0.00350958	3.08055e-18	0.0145662
K02777	K02777	-0.0335552	0.0109304	-3.06989	0.00215424	5.05414e-16	0.0115155
K01271	K01271	-0.0335634	0.0101596	-3.30361	0.00096201	6.10226e-16	0.00681311
K04487	K04487	-0.0336136	0.00702773	-4.783	1.78254e-06	6.00763e-12	4.88902e-05
K06968	K06968	-0.0336223	0.0123004	-2.73344	0.00629237	3.68123e-19	0.0193859
K06175	K06175	-0.0336757	0.0126865	-2.65444	0.00797218	4.19512e-19	0.0222435
K01525	K01525	-0.0337241	0.0118333	-2.84994	0.00439273	3.81401e-19	0.0160836
K00151	K00151	-0.0337758	0.0105457	-3.2028	0.00137056	4.92417e-19	0.008742
K05713	K05713	-0.0337971	0.0149304	-2.26364	0.0236441	9.33796e-17	0.0448361
K02446	K02446	-0.0337992	0.0103749	-3.2578	0.0011312	9.79291e-13	0.00765205
K01061	K01061	-0.0338131	0.0106655	-3.17032	0.00153301	1.48089e-18	0.00941976
K00839	K00839	-0.0338461	0.00674857	-5.01529	5.50046e-07	1.7583e-10	2.07436e-05
K00841	K00841	-0.0338478	0.00910348	-3.71812	0.000203168	1.59817e-08	0.0023485
K05939	K05939	-0.0338503	0.0122013	-2.77431	0.00555479	3.12135e-19	0.0181372
K02439	K02439	-0.0338681	0.0135693	-2.49593	0.0125985	1.08554e-17	0.0296681
K08312	K08312	-0.0338855	0.0131161	-2.58351	0.0098116	1.37096e-18	0.0250436
K02299	K02299	-0.0338973	0.0122252	-2.77275	0.00558155	1.14055e-18	0.0181749
K07638	K07638	-0.0339357	0.0123841	-2.74026	0.00616343	8.64343e-19	0.0192296
K01597	K01597	-0.0339598	0.0104295	-3.25614	0.00113781	1.24741e-10	0.00767955
K00137	K00137	-0.0339617	0.0136388	-2.49008	0.0128075	3.5228e-17	0.0299072
K11931	K11931	-0.0339908	0.013569	-2.50503	0.0122794	6.06051e-18	0.0291886
K02297	K02297	-0.0340121	0.0125994	-2.6995	0.00697059	2.99087e-18	0.0204751
K03184	K03184	-0.0340177	0.0141426	-2.40534	0.0161977	8.27645e-18	0.0345605
K07806	K07806	-0.0340641	0.015353	-2.21873	0.0265555	3.71557e-17	0.0488524
K12957	K12957	-0.034066	0.0149335	-2.28118	0.0225848	5.22309e-16	0.0433016
K01690	K01690	-0.0340871	0.0122019	-2.79358	0.00523501	2.93451e-18	0.0174998
K01071	K01071	-0.034093	0.011067	-3.08059	0.00207844	4.88616e-10	0.0113393
K10536	K10536	-0.0341257	0.0109105	-3.12779	0.00177258	9.1777e-20	0.0103241
K03779	K03779	-0.0341673	0.0132106	-2.58635	0.00973114	3.8894e-14	0.0249438
K03722	K03722	-0.0341857	0.00946519	-3.61173	0.000307502	1.5591e-20	0.00317717
K02745	K02745	-0.0341875	0.0130721	-2.61529	0.00894506	3.29672e-18	0.0236325
K02554	K02554	-0.0342019	0.0126284	-2.70833	0.00678793	1.45204e-17	0.0201911
K03119	K03119	-0.0342567	0.0110059	-3.11257	0.00186634	2.64783e-18	0.0105643
K10017	K10017	-0.0342688	0.0147483	-2.32357	0.0201932	2.59103e-17	0.0401826
K01497	K01497	-0.0342918	0.0112523	-3.04753	0.00232076	5.32908e-20	0.0120099
K07264	K07264	-0.0343059	0.015292	-2.24338	0.0249209	3.25854e-16	0.0465838
K00998	K00998	-0.0343107	0.014546	-2.35877	0.0183785	7.33336e-18	0.0376234
K07589	K07589	-0.0343142	0.014588	-2.35223	0.0187044	2.36698e-16	0.038052
K08324	K08324	-0.0343707	0.0153487	-2.23933	0.0251838	2.4073e-16	0.0469009
K04073	K04073	-0.0344119	0.0126604	-2.71809	0.00659137	1.9439e-17	0.0198392
K05541	K05541	-0.0344153	0.0128641	-2.67531	0.00749326	1.11822e-18	0.0214669
K02438	K02438	-0.0344462	0.0141644	-2.43189	0.0150593	2.58381e-17	0.0331198
K07258	K07258	-0.034467	0.00859135	-4.01182	6.12374e-05	4.14593e-15	0.000938834
K09471	K09471	-0.0344764	0.0125956	-2.73718	0.0062214	1.23973e-18	0.0193003
K06122	K06122	-0.0344865	0.00911292	-3.78436	0.000156125	7.08063e-29	0.00197911
K07675	K07675	-0.0345594	0.0137342	-2.51631	0.0118938	6.72701e-18	0.0286198
K01466	K01466	-0.0345953	0.0114766	-3.01442	0.00258913	1.51976e-16	0.012562
K11066	K11066	-0.0346177	0.0141079	-2.45378	0.0141743	5.42352e-17	0.0319371
K15396	K15396	-0.0346477	0.012924	-2.68089	0.0073697	2.08234e-19	0.021216
K05964	K05964	-0.0346585	0.0128282	-2.70174	0.00692374	2.45425e-23	0.0204284
K07320	K07320	-0.0346881	0.0118616	-2.9244	0.00346851	1.64008e-19	0.0145009
K10011	K10011	-0.034689	0.0154866	-2.23993	0.0251443	7.85388e-17	0.0468563
K02654	K02654	-0.0347147	0.00798305	-4.34855	1.40092e-05	1.16858e-14	0.000297646
K15533	K15533	-0.0347181	0.008216	-4.22567	2.42982e-05	1.72897e-12	0.000472954
K00883	K00883	-0.0347306	0.0146129	-2.3767	0.0175102	2.15194e-17	0.0364082
K03831	K03831	-0.0347386	0.0124172	-2.79762	0.00517014	1.82451e-19	0.0174088
K00090	K00090	-0.0347629	0.0131237	-2.64886	0.00810467	1.18188e-17	0.0224635
K05540	K05540	-0.0347816	0.0114024	-3.05036	0.00229907	4.09508e-20	0.0119189
K05365	K05365	-0.0348178	0.0127431	-2.73228	0.00631456	3.00156e-19	0.0193859
K08322	K08322	-0.0348534	0.015198	-2.2933	0.0218772	4.46924e-17	0.042446
K02427	K02427	-0.0348792	0.0111677	-3.12321	0.00180034	1.91376e-25	0.0103855
K00483	K00483	-0.0349176	0.0105891	-3.2975	0.000983127	2.18053e-20	0.00688607
K13938	K13938	-0.0349345	0.0148484	-2.35274	0.0186787	3.42675e-16	0.0380255
K10551	K10551	-0.035014	0.0152073	-2.30244	0.0213563	1.01322e-16	0.0417745
K02560	K02560	-0.0350485	0.0143186	-2.44777	0.0144126	2.49742e-18	0.0322333
K01521	K01521	-0.0350665	0.0144262	-2.43074	0.0151069	1.35097e-17	0.0331954
K06957	K06957	-0.0351006	0.0142844	-2.45726	0.0140379	1.06105e-17	0.031704
K00299	K00299	-0.0351195	0.011122	-3.15766	0.00160098	8.67419e-19	0.00969227
K01304	K01304	-0.0351417	0.00957817	-3.66894	0.000246397	1.70314e-16	0.00267403
K12582	K12582	-0.0351643	0.0157375	-2.23443	0.025504	1.2572e-16	0.0472929
K09024	K09024	-0.0351678	0.0147594	-2.38274	0.0172261	1.06245e-16	0.0359603
K07679	K07679	-0.0351714	0.0142023	-2.47646	0.0133059	1.43933e-17	0.0305531
K08682	K08682	-0.035172	0.0156885	-2.24189	0.0250173	1.18911e-16	0.0467352
K08723	K08723	-0.0351804	0.015021	-2.34208	0.0192204	1.51117e-16	0.038762
K13450	K13450	-0.0351808	0.0129675	-2.713	0.00669325	5.17703e-18	0.0200333
K14682	K14682	-0.0351896	0.0118801	-2.96206	0.00307198	3.37824e-19	0.0136901
K12999	K12999	-0.0352087	0.0144053	-2.44416	0.0145574	1.62468e-30	0.032437
K05539	K05539	-0.035213	0.0124441	-2.8297	0.00467991	5.90629e-20	0.0163797
K07751	K07751	-0.0352335	0.0146139	-2.41097	0.0159505	1.74115e-17	0.0342022
K05816	K05816	-0.035257	0.0116049	-3.03813	0.00239429	1.0438e-16	0.0122336
K00557	K00557	-0.0352652	0.0130152	-2.70954	0.00676328	3.81722e-19	0.0201526
K01641	K01641	-0.0353338	0.0103945	-3.39929	0.000681524	3.5591e-12	0.00548309
K00892	K00892	-0.0353356	0.0151931	-2.32577	0.0200753	9.42015e-17	0.0400841
K04783	K04783	-0.0353399	0.0150834	-2.34297	0.0191747	2.88571e-16	0.0386956
K02345	K02345	-0.0354093	0.0158346	-2.2362	0.0253878	9.66436e-17	0.0471354
K07641	K07641	-0.0354385	0.0140591	-2.52069	0.011747	3.2904e-17	0.0284288
K01419	K01419	-0.0354538	0.0100373	-3.5322	0.000416277	7.20831e-13	0.00393701
K09809	K09809	-0.0354836	0.00826879	-4.29127	1.81415e-05	1.80701e-27	0.000372332
K16066	K16066	-0.0354844	0.0135665	-2.61558	0.00893759	1.24307e-19	0.0236325
K00370	K00370	-0.0355006	0.0125378	-2.83149	0.00465393	4.15094e-18	0.016311
K11258	K11258	-0.0355431	0.0142922	-2.48688	0.012923	6.11412e-18	0.0300376
K03540	K03540	-0.035567	0.0158784	-2.23996	0.0251422	1.33427e-21	0.0468563
K00104	K00104	-0.0355844	0.0123359	-2.88462	0.00393763	9.4423e-12	0.0153486
K03212	K03212	-0.0356105	0.0142413	-2.50051	0.0124369	2.16159e-18	0.0293962
K03732	K03732	-0.0356264	0.011972	-2.97582	0.00293773	1.21047e-19	0.0133784
K06132	K06132	-0.0357148	0.0137592	-2.59569	0.00947095	2.04297e-17	0.0244849
K02853	K02853	-0.0358178	0.0155159	-2.30845	0.0210194	2.69034e-17	0.0413704
K12152	K12152	-0.0358751	0.0150384	-2.38557	0.017094	6.54009e-18	0.0358248
K01582	K01582	-0.0359427	0.0148335	-2.42307	0.0154293	4.13699e-17	0.0335861
K03635	K03635	-0.0360316	0.0104014	-3.46411	0.000536976	3.26392e-24	0.00466876
K01407	K01407	-0.0361171	0.0152396	-2.36994	0.0178329	8.28757e-18	0.0368003
K08302	K08302	-0.0361334	0.0148857	-2.42738	0.0152474	3.43554e-17	0.0333103
K01716	K01716	-0.0361536	0.0121078	-2.98598	0.00284205	1.5209e-19	0.0132322
K07677	K07677	-0.0362625	0.0141373	-2.56502	0.0103494	3.50461e-17	0.0259767
K03897	K03897	-0.0363522	0.0125714	-2.89167	0.0038505	2.00011e-16	0.0151685
K13678	K13678	-0.0363535	0.0111898	-3.2488	0.00116751	9.95624e-08	0.00781015
K02028	K02028	-0.036369	0.00776379	-4.68444	2.89054e-06	1.47823e-20	7.45363e-05
K03669	K03669	-0.0365223	0.0120805	-3.02325	0.00251492	1.9712e-19	0.0123838
K03041	K03041	-0.0365716	0.0160217	-2.28262	0.0224992	1.01202e-21	0.0432647
K07811	K07811	-0.0365805	0.015601	-2.34476	0.0190829	9.93349e-16	0.0386137
K05590	K05590	-0.0365861	0.0146801	-2.49222	0.0127305	7.60231e-18	0.0298309
K13069	K13069	-0.0365906	0.0164576	-2.22333	0.0262434	1.02984e-15	0.0484259
K01846	K01846	-0.0367044	0.0124167	-2.95605	0.0031324	9.44401e-17	0.0138431
K10678	K10678	-0.0367654	0.0154296	-2.38279	0.0172237	6.8931e-17	0.0359603
K06176	K06176	-0.0368004	0.0118178	-3.11397	0.00185753	1.14116e-26	0.010554
K00813	K00813	-0.0368165	0.0140259	-2.6249	0.00869683	4.66027e-19	0.0234271
K00869	K00869	-0.036817	0.0106886	-3.4445	0.000577371	1.24576e-15	0.00494866
K02858	K02858	-0.0369029	0.0124494	-2.96424	0.00305039	2.55386e-24	0.0136216
K12990	K12990	-0.0369262	0.00875281	-4.21878	2.50493e-05	3.0139e-16	0.000481361
K04042	K04042	-0.0370101	0.0077678	-4.76455	1.95279e-06	3.08738e-15	5.26034e-05
K15912	K15912	-0.037019	0.00847321	-4.36894	1.2768e-05	1.98944e-12	0.00027515
K00371	K00371	-0.0370766	0.0123699	-2.99732	0.00273862	1.51906e-18	0.0129545
K14744	K14744	-0.037084	0.0167138	-2.21876	0.0265528	9.65902e-16	0.0488524
K01512	K01512	-0.0370951	0.00767242	-4.83487	1.37705e-06	4.11542e-10	3.95674e-05
K01096	K01096	-0.0371247	0.0155565	-2.38645	0.0170533	3.70366e-17	0.0358036
K01141	K01141	-0.0371346	0.011815	-3.14302	0.0016831	6.01239e-19	0.00993723
K02496	K02496	-0.0371996	0.010526	-3.53408	0.000413344	2.96927e-21	0.00393394
K00867	K00867	-0.0372519	0.0108418	-3.43595	0.000595865	1.19529e-13	0.00499368
K03656	K03656	-0.0372531	0.0116559	-3.19608	0.00140278	1.92125e-19	0.0088823
K00374	K00374	-0.0373271	0.0124348	-3.00183	0.00269843	2.60344e-18	0.012943
K07648	K07648	-0.037339	0.0149808	-2.49245	0.0127225	1.19903e-17	0.0298309
K08351	K08351	-0.0374594	0.0142599	-2.6269	0.0086461	6.42325e-18	0.0233321
K00076	K00076	-0.0375308	0.0144721	-2.59331	0.00953669	1.89209e-16	0.0245916
K02781	K02781	-0.0375915	0.011617	-3.23589	0.00122149	6.37371e-15	0.00806397
K07389	K07389	-0.0376263	0.0120036	-3.13459	0.00173211	4.25931e-22	0.0101082
K00187	K00187	-0.037633	0.0163289	-2.30469	0.0212297	1.486e-20	0.041591
K00884	K00884	-0.0377824	0.015275	-2.47349	0.0134171	9.83032e-18	0.0306894
K02344	K02344	-0.0377875	0.0150134	-2.51693	0.011873	2.47167e-18	0.0286109
K03790	K03790	-0.0377919	0.00747588	-5.05518	4.47175e-07	2.33598e-10	1.72965e-05
K11358	K11358	-0.0378312	0.00838501	-4.51176	6.59415e-06	2.79329e-24	0.000150716
K00135	K00135	-0.0379269	0.00898306	-4.22204	2.46911e-05	3.12963e-18	0.000477519
K01739	K01739	-0.0379278	0.00977734	-3.87915	0.000106329	7.55515e-11	0.00143854
K00885	K00885	-0.0379844	0.0164295	-2.31196	0.020825	1.35508e-15	0.0410864
K03056	K03056	-0.0381328	0.0162183	-2.35122	0.018755	6.90795e-22	0.0381036
K08256	K08256	-0.0381855	0.00788401	-4.84341	1.31944e-06	1.36483e-06	3.83439e-05
K09001	K09001	-0.0382356	0.00993488	-3.84862	0.000120442	4.78427e-17	0.00159374
K02492	K02492	-0.0382484	0.0100008	-3.82455	0.000132799	2.07585e-22	0.00174198
K07319	K07319	-0.0383093	0.0158378	-2.41886	0.015609	7.2673e-15	0.0338144
K04835	K04835	-0.0383832	0.012911	-2.9729	0.00296577	7.53391e-19	0.0133896
K10794	K10794	-0.0384662	0.011194	-3.43631	0.000595071	9.49743e-10	0.00499368
K03078	K03078	-0.0384937	0.0147188	-2.61528	0.00894543	1.70451e-16	0.0236325
K12984	K12984	-0.0385394	0.00807884	-4.77041	1.89709e-06	2.34941e-28	5.15632e-05
K08093	K08093	-0.0386154	0.0135045	-2.85944	0.00426362	3.5653e-22	0.0158844
K02080	K02080	-0.0387164	0.0174979	-2.21264	0.0269731	2.76389e-14	0.0494698
K00073	K00073	-0.0389142	0.01405	-2.7697	0.00563397	1.10805e-15	0.0182771
K02434	K02434	-0.0391014	0.00811395	-4.81904	1.49035e-06	1.3195e-14	4.12512e-05
K02822	K02822	-0.0391561	0.0101624	-3.85305	0.000118291	8.95436e-10	0.00157913
K03777	K03777	-0.0391634	0.013151	-2.97796	0.00291728	3.66315e-20	0.0133784
K02509	K02509	-0.0392354	0.0111548	-3.51735	0.00044022	1.79578e-21	0.00408659
K05966	K05966	-0.0393277	0.0124692	-3.15398	0.0016213	5.3896e-28	0.00974397
K03789	K03789	-0.0393536	0.00805394	-4.88626	1.06366e-06	1.78622e-15	3.20905e-05
K03214	K03214	-0.0393667	0.0143132	-2.75038	0.00597661	6.68594e-19	0.0187828
K07318	K07318	-0.0395355	0.0137404	-2.87732	0.00402968	2.33036e-11	0.0154878
K15914	K15914	-0.0397405	0.0085351	-4.65613	3.31558e-06	2.56744e-13	8.4772e-05
K01460	K01460	-0.0397567	0.0166178	-2.39242	0.0167789	5.28021e-16	0.0354175
K07647	K07647	-0.0397763	0.015735	-2.52789	0.0115093	9.84895e-15	0.0280325
K01916	K01916	-0.0398938	0.00993996	-4.01348	6.08094e-05	1.71433e-18	0.000938834
K01581	K01581	-0.0399619	0.0125738	-3.17819	0.00149206	5.29205e-14	0.00924344
K01464	K01464	-0.0400083	0.00933653	-4.28514	1.86469e-05	5.37116e-19	0.000377569
K00963	K00963	-0.0400389	0.00991247	-4.03924	5.45235e-05	7.07077e-13	0.000856757
K02825	K02825	-0.0400678	0.00995825	-4.02358	5.82684e-05	2.90117e-13	0.00091086
K01356	K01356	-0.0401879	0.00778804	-5.16021	2.57366e-07	2.36265e-16	1.06366e-05
K02433	K02433	-0.0403441	0.00871283	-4.63042	3.75284e-06	6.70089e-14	9.35729e-05
K13542	K13542	-0.0404376	0.0112093	-3.6075	0.000312541	5.57387e-15	0.00320727
K02079	K02079	-0.0405269	0.0163067	-2.48529	0.0129808	1.04064e-15	0.0301022
K07674	K07674	-0.0405993	0.015213	-2.66873	0.00764135	9.3645e-17	0.0217285
K08310	K08310	-0.0406933	0.0119675	-3.40031	0.000679001	1.6308e-22	0.00548309
K00016	K00016	-0.0408888	0.00827896	-4.93888	8.14392e-07	7.04736e-25	2.64196e-05
K03930	K03930	-0.0409445	0.00917054	-4.46479	8.21231e-06	2.19789e-16	0.0001849
K03060	K03060	-0.0410138	0.00806574	-5.08493	3.82795e-07	1.7654e-13	1.49986e-05
K01207	K01207	-0.0410285	0.00812293	-5.05095	4.57138e-07	4.51125e-12	1.7458e-05
K01485	K01485	-0.0411106	0.0103207	-3.9833	6.90458e-05	1.67351e-12	0.00103637
K01139	K01139	-0.0411315	0.0132633	-3.10115	0.00193971	1.62981e-20	0.0107972
K00823	K00823	-0.0411524	0.01028	-4.00315	6.35184e-05	4.87332e-16	0.000967854
K00065	K00065	-0.0412022	0.00963122	-4.27799	1.92533e-05	1.02192e-19	0.000387248
K00975	K00975	-0.0413868	0.00771692	-5.36312	8.59237e-08	3.45954e-15	4.54793e-06
K07644	K07644	-0.0414211	0.0122712	-3.37546	0.000743193	8.624e-23	0.00582393
K07816	K07816	-0.041424	0.00834094	-4.96635	7.07703e-07	2.07852e-27	2.33584e-05
K01919	K01919	-0.0414288	0.00913293	-4.5362	5.87765e-06	2.77922e-17	0.000136407
K01693	K01693	-0.0414572	0.00828966	-5.00108	5.91946e-07	1.04479e-14	2.19716e-05
K08315	K08315	-0.0415452	0.0150317	-2.76384	0.00573596	1.94803e-21	0.0184492
K00010	K00010	-0.0418111	0.00985881	-4.24098	2.2704e-05	1.13129e-10	0.000447167
K02083	K02083	-0.0419535	0.012453	-3.36894	0.00076096	9.90377e-18	0.00591705
K02506	K02506	-0.0420003	0.0162827	-2.57944	0.00992786	4.80844e-17	0.0252303
K08744	K08744	-0.0420043	0.00842275	-4.987	6.36487e-07	1.48787e-27	2.23745e-05
K00878	K00878	-0.0421066	0.00846666	-4.97323	6.83165e-07	1.03474e-11	2.33584e-05
K12700	K12700	-0.0421141	0.0110885	-3.798	0.000147802	6.8708e-11	0.00188949
K01845	K01845	-0.0421182	0.010529	-4.00022	6.43059e-05	3.20829e-24	0.000974929
K01766	K01766	-0.0421285	0.0140875	-2.99049	0.00280046	3.65022e-20	0.0130992
K15915	K15915	-0.0424315	0.00865901	-4.90028	9.9087e-07	3.44265e-15	3.08191e-05
K02435	K02435	-0.0425332	0.0087823	-4.84306	1.32177e-06	2.68515e-16	3.83439e-05
K14170	K14170	-0.0428927	0.0086016	-4.9866	6.37789e-07	2.71085e-12	2.23745e-05
K15531	K15531	-0.042969	0.00933712	-4.60196	4.30126e-06	2.71823e-23	0.000104652
K13498	K13498	-0.0431293	0.0121258	-3.55682	0.000379267	2.16893e-20	0.00370307
K00620	K00620	-0.0431469	0.00834277	-5.17177	2.42021e-07	1.31559e-16	1.04311e-05
K05341	K05341	-0.0436601	0.00891432	-4.89775	1.00365e-06	4.89826e-09	3.08981e-05
K15372	K15372	-0.0437363	0.00840586	-5.20307	2.04795e-07	2.52063e-29	9.50566e-06
K03788	K03788	-0.043987	0.0153943	-2.85736	0.00429159	1.17588e-19	0.0159259
K03216	K03216	-0.0441121	0.00904447	-4.87724	1.11317e-06	2.63298e-13	3.32519e-05
K15910	K15910	-0.0442755	0.00862363	-5.13421	2.95371e-07	2.11836e-14	1.20423e-05
K00627	K00627	-0.0446766	0.0106401	-4.19889	2.73439e-05	3.32798e-24	0.000509239
K03785	K03785	-0.0446951	0.0113417	-3.94079	8.24522e-05	1.27416e-13	0.00118456
K01749	K01749	-0.0447255	0.0107611	-4.15623	3.29595e-05	7.84279e-22	0.000571487
K00334	K00334	-0.0447468	0.0115082	-3.88825	0.000102437	2.04127e-24	0.00139212
K07250	K07250	-0.0449051	0.0109033	-4.11847	3.88283e-05	4.17594e-13	0.000650805
K00335	K00335	-0.0452111	0.0115022	-3.93064	8.60012e-05	1.10928e-24	0.00120895
K08094	K08094	-0.0454787	0.0109821	-4.14117	3.51918e-05	1.78843e-19	0.000599851
K03431	K03431	-0.045822	0.00894783	-5.12102	3.1667e-07	2.28115e-18	1.27386e-05
K02552	K02552	-0.046214	0.0118797	-3.89018	0.000101626	8.73382e-26	0.00138735
K15856	K15856	-0.0462521	0.00945101	-4.89388	1.0235e-06	5.60173e-35	3.11908e-05
K14260	K14260	-0.0462868	0.0100866	-4.58892	4.57745e-06	5.91073e-16	0.000109208
K12996	K12996	-0.0464073	0.0100048	-4.6385	3.60966e-06	2.7654e-19	9.15154e-05
K06281	K06281	-0.0464626	0.0113693	-4.08667	4.45283e-05	1.17964e-25	0.000734109
K02549	K02549	-0.0466059	0.0114623	-4.06603	4.86443e-05	6.70843e-27	0.000780637
K00997	K00997	-0.0466928	0.00940422	-4.96509	7.12289e-07	1.31996e-12	2.33584e-05
K00332	K00332	-0.0470802	0.0136789	-3.44181	0.000583123	4.71833e-23	0.00495572
K00333	K00333	-0.0471085	0.013472	-3.49678	0.000475498	2.39564e-23	0.00429514
K03274	K03274	-0.047207	0.013322	-3.54355	0.000398821	1.51537e-14	0.00383199
K02363	K02363	-0.0473467	0.0107486	-4.40492	1.08299e-05	2.96823e-27	0.000236766
K00965	K00965	-0.0474945	0.00833046	-5.7013	1.26548e-08	2.36725e-21	1.49014e-06
K08659	K08659	-0.0475512	0.00952772	-4.99083	6.24063e-07	2.83587e-29	2.23745e-05
K01786	K01786	-0.0476004	0.00874872	-5.44084	5.58629e-08	1.09029e-18	3.52433e-06
K12132	K12132	-0.0477819	0.00922829	-5.17776	2.34427e-07	3.60701e-26	1.0426e-05
K02291	K02291	-0.0482378	0.0130817	-3.68743	0.000229224	1.37326e-23	0.00254253
K01214	K01214	-0.0483033	0.00902996	-5.34923	9.27422e-08	4.20984e-26	4.82419e-06
K01626	K01626	-0.0484306	0.00910746	-5.31768	1.10225e-07	1.5771e-15	5.54249e-06
K00162	K00162	-0.048553	0.010751	-4.51614	6.46001e-06	1.8811e-18	0.000148778
K06442	K06442	-0.0486648	0.00940312	-5.17539	2.37401e-07	5.94487e-17	1.0426e-05
K01048	K01048	-0.0488274	0.00902423	-5.4107	6.60595e-08	1.93569e-19	3.85481e-06
K00995	K00995	-0.0491497	0.00876639	-5.6066	2.18757e-08	7.9787e-21	1.88568e-06
K00880	K00880	-0.049332	0.0112661	-4.37879	1.22068e-05	4.39977e-12	0.000264948
K07749	K07749	-0.0495818	0.0111495	-4.44701	8.91879e-06	1.22521e-18	0.000197853
K06282	K06282	-0.0501246	0.0118224	-4.23978	2.28252e-05	7.06868e-27	0.000447167
K15924	K15924	-0.0504915	0.00975763	-5.17457	2.38447e-07	4.40244e-37	1.0426e-05
K12995	K12995	-0.0509525	0.009962	-5.11468	3.27419e-07	1.15976e-37	1.29977e-05
K00364	K00364	-0.0509712	0.0115678	-4.40632	1.07605e-05	4.3375e-15	0.000236766
K00161	K00161	-0.0513123	0.011184	-4.58803	4.59711e-06	4.36392e-20	0.000109208
K02821	K02821	-0.051402	0.0110877	-4.63596	3.65422e-06	4.53064e-12	9.18731e-05
K13767	K13767	-0.0514328	0.00990847	-5.19079	2.1869e-07	2.39979e-36	9.99676e-06
K15921	K15921	-0.0517491	0.0100251	-5.16197	2.54966e-07	4.70784e-37	1.06366e-05
K01523	K01523	-0.0520906	0.00949642	-5.48529	4.35575e-08	8.74664e-28	3.12888e-06
K00574	K00574	-0.0527614	0.00971305	-5.43202	5.86793e-08	3.31993e-12	3.54071e-06
K01575	K01575	-0.0527754	0.0105951	-4.98114	6.55959e-07	7.95722e-21	2.27474e-05
K13787	K13787	-0.0532702	0.0103199	-5.16191	2.5505e-07	9.88318e-29	1.06366e-05
K14446	K14446	-0.0537037	0.0102305	-5.24937	1.59693e-07	4.443e-37	7.77089e-06
K00955	K00955	-0.053993	0.0153121	-3.52617	0.000425844	4.81986e-24	0.00397762
K01732	K01732	-0.054497	0.010157	-5.36546	8.48243e-08	1.27087e-37	4.54793e-06
K01496	K01496	-0.0547074	0.00980274	-5.58083	2.53525e-08	1.70977e-19	2.06726e-06
K02806	K02806	-0.0547528	0.0130387	-4.19927	2.72988e-05	7.55184e-29	0.000509239
K03079	K03079	-0.0548286	0.0120491	-4.55041	5.49608e-06	1.78103e-10	0.00012854
K01922	K01922	-0.0558025	0.0140812	-3.96291	7.51965e-05	1.56958e-20	0.00111758
K00966	K00966	-0.0564969	0.0158306	-3.56884	0.000362336	9.6626e-26	0.00357244
K00164	K00164	-0.0565639	0.0135974	-4.15992	3.24337e-05	2.51232e-26	0.000566909
K01598	K01598	-0.0569833	0.0144988	-3.93021	8.61533e-05	1.09989e-20	0.00120895
K01577	K01577	-0.0576084	0.0125552	-4.58842	4.58845e-06	5.71079e-18	0.000109208
K08296	K08296	-0.0576773	0.0103252	-5.58606	2.46058e-08	2.47976e-14	2.06211e-06
K03272	K03272	-0.0578005	0.013479	-4.28819	1.83932e-05	1.47407e-21	0.000374948
K00549	K00549	-0.0579151	0.0106087	-5.4592	5.04182e-08	4.05461e-21	3.45708e-06
K08680	K08680	-0.0581607	0.0139537	-4.16813	3.12922e-05	8.92768e-29	0.000555345
K04072	K04072	-0.0583933	0.00986473	-5.9194	3.47302e-09	8.78715e-23	1.05644e-06
K01354	K01354	-0.0589232	0.0120127	-4.9051	9.66986e-07	3.87423e-13	3.03895e-05
K03684	K03684	-0.0591541	0.0105468	-5.60873	2.16113e-08	2.37938e-16	1.88568e-06
K08281	K08281	-0.0591827	0.0108623	-5.44846	5.35372e-08	5.22447e-12	3.52433e-06
K01596	K01596	-0.0592275	0.0137353	-4.31206	1.65225e-05	1.49131e-28	0.000346033
K08300	K08300	-0.0594766	0.0110802	-5.36784	8.3721e-08	2.18898e-15	4.54793e-06
K00380	K00380	-0.0594826	0.0144021	-4.13013	3.69186e-05	3.59963e-27	0.000622903
K02431	K02431	-0.0595455	0.0144182	-4.12989	3.69572e-05	1.02482e-28	0.000622903
K01595	K01595	-0.0596311	0.0103582	-5.75691	9.13997e-09	4.93107e-25	1.49014e-06
K06045	K06045	-0.0596391	0.0167947	-3.55106	0.000387639	3.68507e-24	0.00374842
K01779	K01779	-0.0597436	0.0110439	-5.40967	6.64403e-08	5.98124e-29	3.85481e-06
K00982	K00982	-0.0599318	0.0111438	-5.37806	7.91339e-08	1.89284e-15	4.50466e-06
K00381	K00381	-0.0605892	0.0144055	-4.20599	2.65035e-05	7.81999e-27	0.000499756
K00881	K00881	-0.0606451	0.0121305	-4.99938	5.97174e-07	1.56813e-16	2.19716e-05
K01664	K01664	-0.0612471	0.0109215	-5.60796	2.17061e-08	1.27792e-14	1.88568e-06
K01760	K01760	-0.0613465	0.0108361	-5.6613	1.59635e-08	1.35179e-23	1.72007e-06
K02851	K02851	-0.0615783	0.0103352	-5.95812	2.74765e-09	2.46007e-24	1.05644e-06
K03579	K03579	-0.0616744	0.0143076	-4.31061	1.66307e-05	2.53496e-26	0.000346033
K06181	K06181	-0.0622101	0.0149565	-4.1594	3.25076e-05	2.91387e-27	0.000566909
K01193	K01193	-0.0631195	0.0108081	-5.84001	5.58975e-09	1.05573e-20	1.13479e-06
K08282	K08282	-0.0632135	0.0179431	-3.52299	0.000430978	6.29268e-25	0.00401315
K01414	K01414	-0.0637509	0.0147025	-4.33605	1.48261e-05	1.79974e-28	0.000312799
K13940	K13940	-0.0637703	0.0113278	-5.62954	1.91749e-08	4.08311e-28	1.86615e-06
K05364	K05364	-0.0639069	0.0111725	-5.72003	1.13449e-08	2.38619e-35	1.49014e-06
K00060	K00060	-0.0643147	0.0152758	-4.21024	2.60118e-05	1.74763e-26	0.000493569
K03929	K03929	-0.0645366	0.0123315	-5.23349	1.73958e-07	2.11511e-25	8.33067e-06
K00690	K00690	-0.0651324	0.0114348	-5.69599	1.30522e-08	1.49834e-21	1.49014e-06
K00801	K00801	-0.0652204	0.0180071	-3.62193	0.000295655	3.60777e-25	0.00307647
K03767	K03767	-0.0658521	0.0111572	-5.90222	3.85179e-09	2.54994e-24	1.05644e-06
K01259	K01259	-0.0660801	0.012155	-5.43647	5.72397e-08	8.59587e-25	3.52433e-06
K10679	K10679	-0.0661908	0.0161272	-4.1043	4.12764e-05	2.13949e-26	0.000684235
K01239	K01239	-0.0672084	0.0104331	-6.44183	1.30498e-10	2.1714e-15	1.96856e-07
K03148	K03148	-0.0672405	0.011454	-5.87047	4.66019e-09	1.66248e-21	1.08152e-06
K01621	K01621	-0.0677146	0.0118958	-5.6923	1.33357e-08	7.93016e-27	1.49014e-06
K01436	K01436	-0.0679815	0.0129371	-5.25479	1.55093e-07	6.44174e-27	7.67076e-06
K03707	K03707	-0.0682303	0.0124248	-5.49146	4.20719e-08	7.81674e-24	3.12888e-06
K07317	K07317	-0.0687797	0.0126456	-5.43901	5.64376e-08	2.17398e-28	3.52433e-06
K00851	K00851	-0.0688637	0.0120673	-5.70666	1.22657e-08	1.46657e-16	1.49014e-06
K00990	K00990	-0.0691791	0.0120644	-5.73417	1.04448e-08	2.12049e-21	1.49014e-06
K13497	K13497	-0.0691966	0.016707	-4.14176	3.51009e-05	8.91649e-27	0.000599851
K01792	K01792	-0.069615	0.013932	-4.99676	6.05278e-07	1.71488e-20	2.20015e-05
K00879	K00879	-0.0698711	0.016743	-4.17314	3.06137e-05	2.92701e-27	0.000546519
K00325	K00325	-0.0698824	0.0118805	-5.88212	4.34585e-09	1.08868e-21	1.08152e-06
K07442	K07442	-0.0700086	0.0130335	-5.37144	8.20769e-08	3.23618e-28	4.54793e-06
K00886	K00886	-0.0700377	0.012762	-5.48799	4.29018e-08	7.5292e-33	3.12888e-06
K13788	K13788	-0.0704896	0.0120733	-5.83845	5.64196e-09	9.30206e-22	1.13479e-06
K00835	K00835	-0.0714949	0.0163982	-4.35992	1.33037e-05	7.34306e-27	0.000284661
K08969	K08969	-0.0715542	0.0118387	-6.04408	1.62495e-09	3.70062e-24	1.05644e-06
K03578	K03578	-0.0715914	0.0120895	-5.92179	3.42319e-09	4.33645e-23	1.05644e-06
K07272	K07272	-0.0717418	0.012586	-5.70011	1.2743e-08	7.17648e-39	1.49014e-06
K00324	K00324	-0.071743	0.0121167	-5.921	3.43965e-09	3.5303e-24	1.05644e-06
K10805	K10805	-0.0719292	0.0121819	-5.90457	3.79758e-09	5.80016e-22	1.05644e-06
K00598	K00598	-0.0720387	0.0132401	-5.44095	5.58291e-08	8.11423e-16	3.52433e-06
K01697	K01697	-0.0728162	0.0129828	-5.60866	2.16195e-08	1.65504e-29	1.88568e-06
K16147	K16147	-0.073746	0.0133307	-5.53204	3.34598e-08	3.08205e-30	2.58841e-06
K11263	K11263	-0.0739161	0.0127839	-5.78199	7.88503e-09	3.01278e-29	1.48682e-06
K01198	K01198	-0.0750048	0.0131672	-5.69633	1.30265e-08	3.81499e-24	1.49014e-06
K05351	K05351	-0.0751457	0.0144275	-5.20852	1.98913e-07	7.15392e-33	9.3769e-06
K00968	K00968	-0.0756138	0.0175751	-4.30233	1.72623e-05	6.3972e-26	0.000356716
K13571	K13571	-0.0757842	0.0138588	-5.46831	4.79108e-08	3.21965e-32	3.36156e-06
K13829	K13829	-0.0777818	0.0129363	-6.01266	1.97044e-09	2.10906e-27	1.05644e-06
K00897	K00897	-0.0780334	0.013704	-5.6942	1.31888e-08	3.50484e-28	1.49014e-06
K07768	K07768	-0.0783909	0.0138875	-5.64469	1.75717e-08	9.33073e-31	1.76712e-06
K11533	K11533	-0.0794265	0.0140673	-5.64619	1.74202e-08	3.98834e-31	1.76712e-06
K04092	K04092	-0.0798153	0.0143232	-5.57246	2.65933e-08	3.25921e-33	2.11137e-06
K16148	K16148	-0.0811018	0.0129065	-6.2838	3.61884e-10	1.55112e-24	3.63934e-07
K01210	K01210	-0.0837061	0.0156675	-5.34265	9.61498e-08	6.42771e-30	4.91668e-06
K13059	K13059	-0.0937923	0.016462	-5.69752	1.2937e-08	8.47318e-37	1.49014e-06
